# Supplementary material for: From tetraploid to diploid, a pangenomic approach to identify genes lost during synthetic diploidization of Eragrostis curvula
Source: Front Plant Sci. 2023 Mar 13;14:1133986. doi: 10.3389/fpls.2023.1133986 (PMC10040859; doi:10.3389/fpls.2023.1133986)
Supplement: Supplementary file 1 [file Table_1.xlsx]

## Sheet: Hoja1
Supplementary table 1: Gene targeted, forward and reverse primer sequence, expected aplicons in cDNA and DNA and temperature used for PCR amplification.
Gene	Reverse	Forward	cDNA amplion	DNA amplicon	Temperature
ATXR2	GTGTGTGTGAGAGAGAGAGA	GAGCGTTGCCATGTAAGAA	375	---	60
ABD1	GACTCGTCGTCTTCCTCTAA	CCAACTGCGACTATGTTACC	352	1142	60
PVA12	CAAGTTCCACCTCAGAATGT	GGACGCATCACTGAAGATAG	137	137	59
MEE66	GATAATCAGCCCGCTCTTC	CGGTTTACCTCGTCTACAAC	284	284	59
RECQ4A	CCCTCCGCAGTCATTTATAC	CCGGCATGTTCTAGGTTATT	139	231	59
