# Supplementary material for: From tetraploid to diploid, a pangenomic approach to identify genes lost during synthetic diploidization of Eragrostis curvula
Source: Front Plant Sci. 2023 Mar 13;14:1133986. doi: 10.3389/fpls.2023.1133986 (PMC10040859; doi:10.3389/fpls.2023.1133986)
Supplement: Supplementary file 2 [file Table_2.xlsx]

## Sheet: GO
Supplementary Table 2: Gene onthology annotation. Deferenitially enriched terms are marked with a 1 in the "Differentially enriched" column.
term name	GOID	GENEID	Differentially enriched	gene ID
transcription factor TFIIH core complex	GO:0000439	maker-scf7180000100618-augustus-gene-0.0-mRNA-1	0	AT1G18340
nucleotide-excision repair	GO:0006289	maker-scf7180000100618-augustus-gene-0.0-mRNA-1	0	AT1G18340
regulation of transcription, DNA-templated	GO:0006355	maker-scf7180000100618-augustus-gene-0.0-mRNA-1	0	AT1G18340
nucleic acid binding	GO:0003676	maker-scf7180000095667-snap-gene-0.1-mRNA-1	1	--
RNA-DNA hybrid ribonuclease activity	GO:0004523	maker-scf7180000095667-snap-gene-0.1-mRNA-1	1	--
protein kinase activity	GO:0004672	maker-scf7180000094873-snap-gene-0.0-mRNA-1	0	AT3G47090
ATP binding	GO:0005524	maker-scf7180000094873-snap-gene-0.0-mRNA-1	0	AT3G47090
protein phosphorylation	GO:0006468	maker-scf7180000094873-snap-gene-0.0-mRNA-1	0	AT3G47090
structural constituent of ribosome	GO:0003735	maker-scf7180000088416-augustus-gene-0.1-mRNA-1	0	AT3G02560
ribosome	GO:0005840	maker-scf7180000088416-augustus-gene-0.1-mRNA-1	0	AT3G02560
translation	GO:0006412	maker-scf7180000088416-augustus-gene-0.1-mRNA-1	0	AT3G02560
oxidoreductase activity, acting on single donors with incorporation of molecular oxygen, incorporation of two atoms of oxygen	GO:0016702	maker-scf7180000097479-augustus-gene-0.1-mRNA-1	0	CCD8
--	GO:0055114	maker-scf7180000097479-augustus-gene-0.1-mRNA-1	0	CCD8
serine-type carboxypeptidase activity	GO:0004185	maker-scf7180000082380-augustus-gene-0.1-mRNA-1	0	SCPL51
proteolysis	GO:0006508	maker-scf7180000082380-augustus-gene-0.1-mRNA-1	0	SCPL51
protein kinase activity	GO:0004672	maker-scf7180000081907-snap-gene-0.2-mRNA-1	0	B120
ATP binding	GO:0005524	maker-scf7180000081907-snap-gene-0.2-mRNA-1	0	B120
protein phosphorylation	GO:0006468	maker-scf7180000081907-snap-gene-0.2-mRNA-1	0	B120
carbohydrate binding	GO:0030246	maker-scf7180000087043-snap-gene-0.3-mRNA-1	1	--
ADP binding	GO:0043531	maker-scf7180000085581-snap-gene-0.4-mRNA-1	0	--
nucleic acid binding	GO:0003676	snap_masked-scf7180000088865-processed-gene-0.2-mRNA-1	0	--
zinc ion binding	GO:0008270	snap_masked-scf7180000088865-processed-gene-0.2-mRNA-1	0	--
protein binding	GO:0005515	snap_masked-scf7180000087675-processed-gene-0.1-mRNA-1	0	--
ADP binding	GO:0043531	maker-scf7180000087216-snap-gene-0.3-mRNA-1	0	ZAR1
calmodulin binding	GO:0005516	maker-scf7180000087452-augustus-gene-0.0-mRNA-1	1	--
calmodulin binding	GO:0005516	maker-scf7180000081498-augustus-gene-0.0-mRNA-1	1	--
protein binding	GO:0005515	snap_masked-scf7180000087332-processed-gene-0.2-mRNA-1	0	--
protein binding	GO:0005515	maker-scf7180000089625-snap-gene-0.4-mRNA-1	0	GSTF8
ADP binding	GO:0043531	snap_masked-scf7180000086372-processed-gene-0.0-mRNA-1	0	AT3G14470
serine-type carboxypeptidase activity	GO:0004185	maker-scf7180000089514-augustus-gene-0.2-mRNA-1	0	SCPL51
proteolysis	GO:0006508	maker-scf7180000089514-augustus-gene-0.2-mRNA-1	0	SCPL51
ADP binding	GO:0043531	snap_masked-scf7180000082453-processed-gene-0.3-mRNA-1	0	AT3G46730
magnesium ion binding	GO:0000287	maker-scf7180000089271-augustus-gene-0.1-mRNA-1	0	--
terpene synthase activity	GO:0010333	maker-scf7180000089271-augustus-gene-0.1-mRNA-1	0	--
lyase activity	GO:0016829	maker-scf7180000089271-augustus-gene-0.1-mRNA-1	0	--
acyltransferase activity, transferring groups other than amino-acyl groups	GO:0016747	maker-scf7180000081577-augustus-gene-0.4-mRNA-1	0	DGAT2
protein binding	GO:0005515	snap_masked-scf7180000094108-processed-gene-0.0-mRNA-1	0	--
iron ion binding	GO:0005506	maker-scf7180000083643-augustus-gene-0.0-mRNA-1	0	CYP71B23
oxidoreductase activity, acting on paired donors, with incorporation or reduction of molecular oxygen	GO:0016705	maker-scf7180000083643-augustus-gene-0.0-mRNA-1	0	CYP71B23
heme binding	GO:0020037	maker-scf7180000083643-augustus-gene-0.0-mRNA-1	0	CYP71B23
--	GO:0055114	maker-scf7180000083643-augustus-gene-0.0-mRNA-1	0	CYP71B23
protein kinase activity	GO:0004672	maker-scf7180000097480-snap-gene-0.3-mRNA-1	0	AT5G10530
ATP binding	GO:0005524	maker-scf7180000097480-snap-gene-0.3-mRNA-1	0	AT5G10530
protein phosphorylation	GO:0006468	maker-scf7180000097480-snap-gene-0.3-mRNA-1	0	AT5G10530
ADP binding	GO:0043531	snap_masked-scf7180000087132-processed-gene-0.1-mRNA-1	0	RPP13
zinc ion binding	GO:0008270	maker-scf7180000081220-augustus-gene-0.37-mRNA-1	0	FRS5
ADP binding	GO:0043531	snap_masked-scf7180000081566-processed-gene-0.2-mRNA-1	0	RPP13
nucleic acid binding	GO:0003676	snap_masked-scf7180000082454-processed-gene-0.1-mRNA-1	0	--
zinc ion binding	GO:0008270	snap_masked-scf7180000082454-processed-gene-0.1-mRNA-1	0	--
ADP binding	GO:0043531	maker-scf7180000089038-augustus-gene-0.1-mRNA-1	0	RPM1
calmodulin binding	GO:0005516	snap_masked-scf7180000081851-processed-gene-0.0-mRNA-1	1	--
protein binding	GO:0005515	maker-scf7180000095244-snap-gene-0.4-mRNA-1	0	--
protein kinase activity	GO:0004672	maker-scf7180000096235-augustus-gene-0.3-mRNA-1	0	PBS1
protein phosphorylation	GO:0006468	maker-scf7180000096235-augustus-gene-0.3-mRNA-1	0	PBS1
protein kinase activity	GO:0004672	maker-scf7180000083990-snap-gene-0.5-mRNA-1	0	CRK41
ATP binding	GO:0005524	maker-scf7180000083990-snap-gene-0.5-mRNA-1	0	CRK41
protein phosphorylation	GO:0006468	maker-scf7180000083990-snap-gene-0.5-mRNA-1	0	CRK41
polysaccharide binding	GO:0030247	augustus_masked-scf7180000088834-processed-gene-0.0-mRNA-1	0	--
ADP binding	GO:0043531	maker-scf7180000083068-augustus-gene-0.5-mRNA-1	0	--
nucleic acid binding	GO:0003676	maker-scf7180000085853-snap-gene-0.3-mRNA-1	0	--
zinc ion binding	GO:0008270	maker-scf7180000085853-snap-gene-0.3-mRNA-1	0	--
protein binding	GO:0005515	snap_masked-scf7180000084956-processed-gene-0.0-mRNA-1	0	AT4G13960
polysaccharide binding	GO:0030247	augustus_masked-scf7180000093632-processed-gene-0.1-mRNA-1	0	--
protein binding	GO:0005515	maker-scf7180000086340-augustus-gene-0.1-mRNA-1	0	AT1G34050
iron ion binding	GO:0005506	maker-scf7180000083450-snap-gene-0.2-mRNA-1	0	CYP76C4
oxidoreductase activity, acting on paired donors, with incorporation or reduction of molecular oxygen	GO:0016705	maker-scf7180000083450-snap-gene-0.2-mRNA-1	0	CYP76C4
heme binding	GO:0020037	maker-scf7180000083450-snap-gene-0.2-mRNA-1	0	CYP76C4
--	GO:0055114	maker-scf7180000083450-snap-gene-0.2-mRNA-1	0	CYP76C4
hydrolase activity, acting on ester bonds	GO:0016788	maker-scf7180000083869-snap-gene-0.0-mRNA-1	0	--
protein binding	GO:0005515	maker-scf7180000087947-snap-gene-0.0-mRNA-1	0	--
ADP binding	GO:0043531	maker-scf7180000093617-snap-gene-0.2-mRNA-1	0	--
hydrolase activity, acting on ester bonds	GO:0016788	augustus_masked-scf7180000095585-processed-gene-0.0-mRNA-1	0	--
intramolecular transferase activity, phosphotransferases	GO:0016868	maker-scf7180000087377-augustus-gene-0.9-mRNA-1	0	DRT101
organic substance metabolic process	GO:0071704	maker-scf7180000087377-augustus-gene-0.9-mRNA-1	0	DRT101
carbohydrate metabolic process	GO:0005975	maker-scf7180000087377-augustus-gene-0.9-mRNA-1	0	DRT101
ADP binding	GO:0043531	snap_masked-scf7180000083446-processed-gene-0.0-mRNA-1	0	AT1G53350
ADP binding	GO:0043531	snap_masked-scf7180000084120-processed-gene-0.1-mRNA-1	0	RPM1
antiporter activity	GO:0015297	maker-scf7180000095299-snap-gene-0.4-mRNA-1	0	AT5G52450
membrane	GO:0016020	maker-scf7180000095299-snap-gene-0.4-mRNA-1	0	AT5G52450
xenobiotic transmembrane transporter activity	GO:0042910	maker-scf7180000095299-snap-gene-0.4-mRNA-1	0	AT5G52450
transmembrane transport	GO:0055085	maker-scf7180000095299-snap-gene-0.4-mRNA-1	0	AT5G52450
negative regulation of translation	GO:0017148	maker-scf7180000083124-augustus-gene-0.7-mRNA-1	1	--
rRNA N-glycosylase activity	GO:0030598	maker-scf7180000083124-augustus-gene-0.7-mRNA-1	1	--
protein binding	GO:0005515	maker-scf7180000088931-snap-gene-0.5-mRNA-1	0	AT4G22280
nucleic acid binding	GO:0003676	maker-scf7180000089889-snap-gene-0.3-mRNA-1	1	--
RNA-DNA hybrid ribonuclease activity	GO:0004523	maker-scf7180000089889-snap-gene-0.3-mRNA-1	1	--
catalytic activity	GO:0003824	snap_masked-scf7180000091378-processed-gene-0.3-mRNA-1	0	PP2C5
protein kinase activity	GO:0004672	augustus_masked-scf7180000081216-processed-gene-0.3-mRNA-1	0	AT3G01085
ATP binding	GO:0005524	augustus_masked-scf7180000081216-processed-gene-0.3-mRNA-1	0	AT3G01085
protein phosphorylation	GO:0006468	augustus_masked-scf7180000081216-processed-gene-0.3-mRNA-1	0	AT3G01085
negative regulation of translation	GO:0017148	augustus_masked-scf7180000085763-processed-gene-0.5-mRNA-1	1	--
rRNA N-glycosylase activity	GO:0030598	augustus_masked-scf7180000085763-processed-gene-0.5-mRNA-1	1	--
protein tyrosine kinase activity	GO:0004713	maker-scf7180000084232-augustus-gene-0.5-mRNA-1	0	B120
protein phosphorylation	GO:0006468	maker-scf7180000084232-augustus-gene-0.5-mRNA-1	0	B120
protein kinase activity	GO:0004672	maker-scf7180000084232-augustus-gene-0.5-mRNA-1	0	B120
recognition of pollen	GO:0048544	maker-scf7180000084232-augustus-gene-0.5-mRNA-1	0	B120
protein binding	GO:0005515	augustus_masked-scf7180000091527-processed-gene-0.1-mRNA-1	0	BPM2
ADP binding	GO:0043531	augustus_masked-scf7180000082159-processed-gene-0.4-mRNA-1	0	AT3G14470
protein binding	GO:0005515	augustus_masked-scf7180000092973-processed-gene-0.1-mRNA-1	0	GSTU18
exocyst	GO:0000145	snap_masked-scf7180000094706-processed-gene-0.0-mRNA-1	0	EXO70D1
exocytosis	GO:0006887	snap_masked-scf7180000094706-processed-gene-0.0-mRNA-1	0	EXO70D1
ADP binding	GO:0043531	maker-scf7180000085454-snap-gene-0.2-mRNA-1	0	AT3G46730
acyltransferase activity, transferring groups other than amino-acyl groups	GO:0016747	maker-scf7180000084641-snap-gene-0.1-mRNA-1	0	AT3G30280
ADP binding	GO:0043531	maker-scf7180000081816-augustus-gene-0.0-mRNA-1	0	RPP13
nucleic acid binding	GO:0003676	maker-scf7180000082997-snap-gene-0.2-mRNA-1	0	--
zinc ion binding	GO:0008270	maker-scf7180000082997-snap-gene-0.2-mRNA-1	0	--
protein binding	GO:0005515	maker-scf7180000082099-snap-gene-0.2-mRNA-1	0	AT4G14390
ADP binding	GO:0043531	maker-scf7180000082621-snap-gene-0.2-mRNA-1	0	AT3G46710
protein binding	GO:0005515	maker-scf7180000085492-snap-gene-0.1-mRNA-1	0	AT5G53635
telomere maintenance	GO:0000723	snap_masked-scf7180000099040-processed-gene-0.2-mRNA-1	1	--
DNA helicase activity	GO:0003678	snap_masked-scf7180000099040-processed-gene-0.2-mRNA-1	1	--
DNA repair	GO:0006281	snap_masked-scf7180000099040-processed-gene-0.2-mRNA-1	1	--
ADP binding	GO:0043531	augustus_masked-scf7180000086635-processed-gene-0.2-mRNA-1	0	--
zinc ion binding	GO:0008270	maker-scf7180000082810-augustus-gene-0.3-mRNA-1	0	--
protein kinase activity	GO:0004672	maker-scf7180000086445-snap-gene-0.0-mRNA-1	0	AT1G61390
ATP binding	GO:0005524	maker-scf7180000086445-snap-gene-0.0-mRNA-1	0	AT1G61390
protein phosphorylation	GO:0006468	maker-scf7180000086445-snap-gene-0.0-mRNA-1	0	AT1G61390
calmodulin binding	GO:0005516	maker-scf7180000100644-snap-gene-0.1-mRNA-1	1	--
transcription, DNA-templated	GO:0006351	maker-scf7180000088572-snap-gene-0.2-mRNA-1	0	AHBP-1B
sequence-specific DNA binding	GO:0043565	maker-scf7180000088572-snap-gene-0.2-mRNA-1	0	AHBP-1B
protein binding	GO:0005515	snap_masked-scf7180000087125-processed-gene-0.1-mRNA-1	0	BPM4
protein binding	GO:0005515	maker-scf7180000081414-augustus-gene-0.4-mRNA-1	0	RLP22
nucleic acid binding	GO:0003676	snap_masked-scf7180000100539-processed-gene-0.1-mRNA-1	0	--
zinc ion binding	GO:0008270	snap_masked-scf7180000100539-processed-gene-0.1-mRNA-1	0	--
iron ion binding	GO:0005506	augustus_masked-scf7180000095922-processed-gene-0.0-mRNA-1	0	CYP76C2
oxidoreductase activity, acting on paired donors, with incorporation or reduction of molecular oxygen	GO:0016705	augustus_masked-scf7180000095922-processed-gene-0.0-mRNA-1	0	CYP76C2
heme binding	GO:0020037	augustus_masked-scf7180000095922-processed-gene-0.0-mRNA-1	0	CYP76C2
--	GO:0055114	augustus_masked-scf7180000095922-processed-gene-0.0-mRNA-1	0	CYP76C2
zinc ion binding	GO:0008270	maker-scf7180000082304-snap-gene-0.11-mRNA-1	0	--
iron ion binding	GO:0005506	augustus_masked-scf7180000093758-processed-gene-0.5-mRNA-1	0	CYP706A4
oxidoreductase activity, acting on paired donors, with incorporation or reduction of molecular oxygen	GO:0016705	augustus_masked-scf7180000093758-processed-gene-0.5-mRNA-1	0	CYP706A4
heme binding	GO:0020037	augustus_masked-scf7180000093758-processed-gene-0.5-mRNA-1	0	CYP706A4
--	GO:0055114	augustus_masked-scf7180000093758-processed-gene-0.5-mRNA-1	0	CYP706A4
protein kinase activity	GO:0004672	maker-scf7180000086741-augustus-gene-0.0-mRNA-1	0	SD1-13
ATP binding	GO:0005524	maker-scf7180000086741-augustus-gene-0.0-mRNA-1	0	SD1-13
protein phosphorylation	GO:0006468	maker-scf7180000086741-augustus-gene-0.0-mRNA-1	0	SD1-13
protein binding	GO:0005515	augustus_masked-scf7180000091954-processed-gene-0.0-mRNA-1	0	--
ADP binding	GO:0043531	augustus_masked-scf7180000081468-processed-gene-0.0-mRNA-1	0	AT3G14470
nucleic acid binding	GO:0003676	maker-scf7180000084355-augustus-gene-0.2-mRNA-1	0	--
zinc ion binding	GO:0008270	maker-scf7180000084355-augustus-gene-0.2-mRNA-1	0	--
protein kinase activity	GO:0004672	maker-scf7180000086891-augustus-gene-0.0-mRNA-1	0	AT3G47570
ATP binding	GO:0005524	maker-scf7180000086891-augustus-gene-0.0-mRNA-1	0	AT3G47570
protein phosphorylation	GO:0006468	maker-scf7180000086891-augustus-gene-0.0-mRNA-1	0	AT3G47570
protein binding	GO:0005515	maker-scf7180000086891-augustus-gene-0.0-mRNA-1	0	AT3G47570
oxidoreductase activity, acting on single donors with incorporation of molecular oxygen, incorporation of two atoms of oxygen	GO:0016702	maker-scf7180000094562-snap-gene-0.2-mRNA-1	0	--
--	GO:0055114	maker-scf7180000094562-snap-gene-0.2-mRNA-1	0	--
zinc ion binding	GO:0008270	maker-scf7180000081636-augustus-gene-0.16-mRNA-1	0	--
histone-lysine N-methyltransferase activity	GO:0018024	maker-scf7180000088050-snap-gene-0.0-mRNA-1	0	--
zinc ion binding	GO:0008270	augustus_masked-scf7180000082045-processed-gene-0.28-mRNA-1	0	FRS5
catalytic activity	GO:0003824	snap_masked-scf7180000084435-processed-gene-0.1-mRNA-1	0	AT4G28940
nucleoside metabolic process	GO:0009116	snap_masked-scf7180000084435-processed-gene-0.1-mRNA-1	0	AT4G28940
nucleic acid binding	GO:0003676	snap_masked-scf7180000082573-processed-gene-0.1-mRNA-1	0	--
zinc ion binding	GO:0008270	snap_masked-scf7180000082573-processed-gene-0.1-mRNA-1	0	--
protein binding	GO:0005515	maker-scf7180000082811-augustus-gene-0.4-mRNA-1	0	--
iron ion binding	GO:0005506	augustus_masked-scf7180000083981-processed-gene-0.1-mRNA-1	0	CYP71B16
oxidoreductase activity, acting on paired donors, with incorporation or reduction of molecular oxygen	GO:0016705	augustus_masked-scf7180000083981-processed-gene-0.1-mRNA-1	0	CYP71B16
heme binding	GO:0020037	augustus_masked-scf7180000083981-processed-gene-0.1-mRNA-1	0	CYP71B16
--	GO:0055114	augustus_masked-scf7180000083981-processed-gene-0.1-mRNA-1	0	CYP71B16
protein kinase activity	GO:0004672	snap_masked-scf7180000085668-processed-gene-0.0-mRNA-1	0	CRK40
ATP binding	GO:0005524	snap_masked-scf7180000085668-processed-gene-0.0-mRNA-1	0	CRK40
protein phosphorylation	GO:0006468	snap_masked-scf7180000085668-processed-gene-0.0-mRNA-1	0	CRK40
DNA binding	GO:0003677	augustus_masked-scf7180000085105-processed-gene-0.1-mRNA-1	0	ARF9
nucleus	GO:0005634	augustus_masked-scf7180000085105-processed-gene-0.1-mRNA-1	0	ARF9
regulation of transcription, DNA-templated	GO:0006355	augustus_masked-scf7180000085105-processed-gene-0.1-mRNA-1	0	ARF9
response to hormone	GO:0009725	augustus_masked-scf7180000085105-processed-gene-0.1-mRNA-1	0	ARF9
exocyst	GO:0000145	augustus_masked-scf7180000083787-processed-gene-0.0-mRNA-1	0	--
exocytosis	GO:0006887	augustus_masked-scf7180000083787-processed-gene-0.0-mRNA-1	0	--
protein binding	GO:0005515	maker-scf7180000083256-snap-gene-0.3-mRNA-1	0	IMPA-4
protein kinase activity	GO:0004672	maker-scf7180000084994-augustus-gene-0.0-mRNA-1	0	AT1G11330
protein phosphorylation	GO:0006468	maker-scf7180000084994-augustus-gene-0.0-mRNA-1	0	AT1G11330
protein serine/threonine kinase activity	GO:0004674	maker-scf7180000084994-augustus-gene-0.0-mRNA-1	0	AT1G11330
hydrolase activity, hydrolyzing O-glycosyl compounds	GO:0004553	augustus_masked-scf7180000100658-processed-gene-0.0-mRNA-1	0	AT5G10560
carbohydrate metabolic process	GO:0005975	augustus_masked-scf7180000100658-processed-gene-0.0-mRNA-1	0	AT5G10560
protein binding	GO:0005515	maker-scf7180000083712-augustus-gene-0.6-mRNA-1	0	ERD9
carbohydrate metabolic process	GO:0005975	augustus_masked-scf7180000081471-processed-gene-0.7-mRNA-1	0	NHO1
phosphotransferase activity, alcohol group as acceptor	GO:0016773	augustus_masked-scf7180000081471-processed-gene-0.7-mRNA-1	0	NHO1
lipid metabolic process	GO:0006629	maker-scf7180000084705-snap-gene-0.1-mRNA-1	0	AT1G27480
O-acyltransferase activity	GO:0008374	maker-scf7180000084705-snap-gene-0.1-mRNA-1	0	AT1G27480
negative regulation of translation	GO:0017148	maker-scf7180000086927-snap-gene-0.0-mRNA-1	1	--
rRNA N-glycosylase activity	GO:0030598	maker-scf7180000086927-snap-gene-0.0-mRNA-1	1	--
protein kinase activity	GO:0004672	maker-scf7180000083608-augustus-gene-0.7-mRNA-1	0	CRK25
protein phosphorylation	GO:0006468	maker-scf7180000083608-augustus-gene-0.7-mRNA-1	0	CRK25
protein binding	GO:0005515	augustus_masked-scf7180000081961-processed-gene-0.3-mRNA-1	0	--
ADP binding	GO:0043531	augustus_masked-scf7180000085520-processed-gene-0.1-mRNA-1	0	AT1G58410
polysaccharide binding	GO:0030247	maker-scf7180000084084-snap-gene-0.0-mRNA-1	0	WAKL10
calcium ion binding	GO:0005509	maker-scf7180000084084-snap-gene-0.0-mRNA-1	0	WAKL10
protein binding	GO:0005515	maker-scf7180000087008-augustus-gene-0.0-mRNA-1	0	--
ADP binding	GO:0043531	maker-scf7180000081645-snap-gene-0.2-mRNA-1	0	AT1G59218.1
DNA binding	GO:0003677	snap_masked-scf7180000081676-processed-gene-0.1-mRNA-1	0	--
protein binding	GO:0005515	augustus_masked-scf7180000092346-processed-gene-0.1-mRNA-1	0	--
nucleic acid binding	GO:0003676	maker-scf7180000086441-augustus-gene-0.0-mRNA-1	0	AT4G16630
ATP binding	GO:0005524	maker-scf7180000086441-augustus-gene-0.0-mRNA-1	0	AT4G16630
calmodulin binding	GO:0005516	maker-scf7180000081892-snap-gene-0.15-mRNA-1	1	CBP60G
protein kinase activity	GO:0004672	maker-scf7180000081669-augustus-gene-0.4-mRNA-1	0	WAK5
protein phosphorylation	GO:0006468	maker-scf7180000081669-augustus-gene-0.4-mRNA-1	0	WAK5
ATP binding	GO:0005524	maker-scf7180000081669-augustus-gene-0.4-mRNA-1	0	WAK5
protein binding	GO:0005515	snap_masked-scf7180000083533-processed-gene-0.0-mRNA-1	0	--
ADP binding	GO:0043531	maker-scf7180000089179-augustus-gene-0.4-mRNA-1	0	RPM1
acyltransferase activity, transferring groups other than amino-acyl groups	GO:0016747	augustus_masked-scf7180000095465-processed-gene-0.1-mRNA-1	0	--
protein binding	GO:0005515	maker-scf7180000088830-snap-gene-0.0-mRNA-1	0	RLP54
electron transfer activity	GO:0009055	maker-scf7180000095246-snap-gene-0.1-mRNA-1	0	--
ADP binding	GO:0043531	maker-scf7180000094635-augustus-gene-0.1-mRNA-1	0	--
antiporter activity	GO:0015297	maker-scf7180000099144-augustus-gene-0.1-mRNA-1	0	AT5G52450
membrane	GO:0016020	maker-scf7180000099144-augustus-gene-0.1-mRNA-1	0	AT5G52450
xenobiotic transmembrane transporter activity	GO:0042910	maker-scf7180000099144-augustus-gene-0.1-mRNA-1	0	AT5G52450
transmembrane transport	GO:0055085	maker-scf7180000099144-augustus-gene-0.1-mRNA-1	0	AT5G52450
iron ion binding	GO:0005506	maker-scf7180000081842-augustus-gene-0.0-mRNA-1	0	CYP714A1
oxidoreductase activity, acting on paired donors, with incorporation or reduction of molecular oxygen	GO:0016705	maker-scf7180000081842-augustus-gene-0.0-mRNA-1	0	CYP714A1
heme binding	GO:0020037	maker-scf7180000081842-augustus-gene-0.0-mRNA-1	0	CYP714A1
--	GO:0055114	maker-scf7180000081842-augustus-gene-0.0-mRNA-1	0	CYP714A1
nucleus	GO:0005634	maker-scf7180000082594-augustus-gene-0.4-mRNA-1	0	AT5G37910
ubiquitin-dependent protein catabolic process	GO:0006511	maker-scf7180000082594-augustus-gene-0.4-mRNA-1	0	AT5G37910
multicellular organism development	GO:0007275	maker-scf7180000082594-augustus-gene-0.4-mRNA-1	0	AT5G37910
nucleic acid binding	GO:0003676	augustus_masked-scf7180000085522-processed-gene-0.5-mRNA-1	0	--
zinc ion binding	GO:0008270	augustus_masked-scf7180000085522-processed-gene-0.5-mRNA-1	0	--
protein dimerization activity	GO:0046983	augustus_masked-scf7180000087721-processed-gene-0.0-mRNA-1	0	--
negative regulation of translation	GO:0017148	maker-scf7180000090132-augustus-gene-0.1-mRNA-1	1	--
rRNA N-glycosylase activity	GO:0030598	maker-scf7180000090132-augustus-gene-0.1-mRNA-1	1	--
protein kinase activity	GO:0004672	maker-scf7180000083090-augustus-gene-0.2-mRNA-1	0	B120
ATP binding	GO:0005524	maker-scf7180000083090-augustus-gene-0.2-mRNA-1	0	B120
protein phosphorylation	GO:0006468	maker-scf7180000083090-augustus-gene-0.2-mRNA-1	0	B120
serine-type carboxypeptidase activity	GO:0004185	maker-scf7180000094739-snap-gene-0.1-mRNA-1	0	SCPL51
proteolysis	GO:0006508	maker-scf7180000094739-snap-gene-0.1-mRNA-1	0	SCPL51
protein binding	GO:0005515	augustus_masked-scf7180000094091-processed-gene-0.0-mRNA-1	0	--
ADP binding	GO:0043531	maker-scf7180000093644-augustus-gene-0.0-mRNA-1	0	--
ADP binding	GO:0043531	augustus_masked-scf7180000085543-processed-gene-0.0-mRNA-1	0	--
ADP binding	GO:0043531	maker-scf7180000085872-snap-gene-0.1-mRNA-1	0	AT3G46730
protein kinase activity	GO:0004672	maker-scf7180000085484-augustus-gene-0.2-mRNA-1	0	CRK39
ATP binding	GO:0005524	maker-scf7180000085484-augustus-gene-0.2-mRNA-1	0	CRK39
protein phosphorylation	GO:0006468	maker-scf7180000085484-augustus-gene-0.2-mRNA-1	0	CRK39
methyltransferase activity	GO:0008168	maker-scf7180000084101-snap-gene-0.2-mRNA-1	0	JMT
indole-3-glycerol-phosphate synthase activity	GO:0004425	maker-scf7180000083009-snap-gene-0.3-mRNA-1	0	AT5G48220
carbohydrate binding	GO:0030246	augustus_masked-scf7180000086011-processed-gene-0.0-mRNA-1	1	--
ATP binding	GO:0005524	augustus_masked-scf7180000094106-processed-gene-0.5-mRNA-1	0	HSP101
protein kinase activity	GO:0004672	augustus_masked-scf7180000094703-processed-gene-0.0-mRNA-1	0	CRK40
ATP binding	GO:0005524	augustus_masked-scf7180000094703-processed-gene-0.0-mRNA-1	0	CRK40
protein phosphorylation	GO:0006468	augustus_masked-scf7180000094703-processed-gene-0.0-mRNA-1	0	CRK40
cysteine-type deubiquitinase activity	GO:0004843	augustus_masked-scf7180000084228-processed-gene-0.3-mRNA-1	0	--
Lys48-specific deubiquitinase activity	GO:1990380	augustus_masked-scf7180000084228-processed-gene-0.3-mRNA-1	0	--
ribosome biogenesis	GO:0042254	maker-scf7180000095607-snap-gene-0.0-mRNA-1	0	AT1G25260
protein kinase activity	GO:0004672	maker-scf7180000083169-augustus-gene-0.3-mRNA-1	0	CRK32
ATP binding	GO:0005524	maker-scf7180000083169-augustus-gene-0.3-mRNA-1	0	CRK32
protein phosphorylation	GO:0006468	maker-scf7180000083169-augustus-gene-0.3-mRNA-1	0	CRK32
zinc ion binding	GO:0008270	maker-scf7180000084135-augustus-gene-0.5-mRNA-1	0	--
nuclease activity	GO:0004518	snap_masked-scf7180000089074-processed-gene-0.1-mRNA-1	1	AT1G29630
DNA repair	GO:0006281	snap_masked-scf7180000089074-processed-gene-0.1-mRNA-1	1	AT1G29630
cell redox homeostasis	GO:0045454	snap_masked-scf7180000083500-processed-gene-0.1-mRNA-1	0	TRX-M4
protein kinase activity	GO:0004672	maker-scf7180000086240-snap-gene-0.2-mRNA-1	0	AT2G01820
protein phosphorylation	GO:0006468	maker-scf7180000086240-snap-gene-0.2-mRNA-1	0	AT2G01820
nucleic acid binding	GO:0003676	maker-scf7180000081701-snap-gene-0.1-mRNA-1	1	--
RNA-DNA hybrid ribonuclease activity	GO:0004523	maker-scf7180000081701-snap-gene-0.1-mRNA-1	1	--
protein binding	GO:0005515	maker-scf7180000083525-snap-gene-0.1-mRNA-1	0	AT3G47090
protein binding	GO:0005515	augustus_masked-scf7180000087661-processed-gene-0.1-mRNA-1	0	--
nucleic acid binding	GO:0003676	snap_masked-scf7180000099266-processed-gene-0.0-mRNA-1	1	--
RNA-DNA hybrid ribonuclease activity	GO:0004523	snap_masked-scf7180000099266-processed-gene-0.0-mRNA-1	1	--
ADP binding	GO:0043531	augustus_masked-scf7180000081881-processed-gene-0.4-mRNA-1	0	AT3G46730
protein binding	GO:0005515	augustus_masked-scf7180000093625-processed-gene-0.5-mRNA-1	0	--
protein kinase activity	GO:0004672	maker-scf7180000083077-snap-gene-0.3-mRNA-1	0	AT3G47090
ATP binding	GO:0005524	maker-scf7180000083077-snap-gene-0.3-mRNA-1	0	AT3G47090
protein phosphorylation	GO:0006468	maker-scf7180000083077-snap-gene-0.3-mRNA-1	0	AT3G47090
protein binding	GO:0005515	maker-scf7180000083077-snap-gene-0.3-mRNA-1	0	AT3G47090
protein kinase activity	GO:0004672	maker-scf7180000082521-snap-gene-0.4-mRNA-1	0	CRK33
ATP binding	GO:0005524	maker-scf7180000082521-snap-gene-0.4-mRNA-1	0	CRK33
protein phosphorylation	GO:0006468	maker-scf7180000082521-snap-gene-0.4-mRNA-1	0	CRK33
DNA binding	GO:0003677	snap_masked-scf7180000086937-processed-gene-0.0-mRNA-1	0	SPL8
nucleus	GO:0005634	snap_masked-scf7180000086937-processed-gene-0.0-mRNA-1	0	SPL8
protein binding	GO:0005515	maker-scf7180000090917-augustus-gene-0.2-mRNA-1	0	--
nucleic acid binding	GO:0003676	snap_masked-scf7180000089277-processed-gene-0.2-mRNA-1	1	--
RNA-DNA hybrid ribonuclease activity	GO:0004523	snap_masked-scf7180000089277-processed-gene-0.2-mRNA-1	1	--
nucleic acid binding	GO:0003676	snap_masked-scf7180000088912-processed-gene-0.1-mRNA-1	1	--
RNA-DNA hybrid ribonuclease activity	GO:0004523	snap_masked-scf7180000088912-processed-gene-0.1-mRNA-1	1	--
ADP binding	GO:0043531	maker-scf7180000083053-snap-gene-0.1-mRNA-1	0	AT1G50180
protein binding	GO:0005515	maker-scf7180000088942-snap-gene-0.3-mRNA-1	0	GSTF12
protein binding	GO:0005515	augustus_masked-scf7180000082077-processed-gene-0.3-mRNA-1	0	BPM2
protein binding	GO:0005515	maker-scf7180000081707-augustus-gene-0.0-mRNA-1	0	CLV1
protein kinase activity	GO:0004672	maker-scf7180000081707-augustus-gene-0.0-mRNA-1	0	CLV1
ATP binding	GO:0005524	maker-scf7180000081707-augustus-gene-0.0-mRNA-1	0	CLV1
protein phosphorylation	GO:0006468	maker-scf7180000081707-augustus-gene-0.0-mRNA-1	0	CLV1
acyltransferase activity, transferring groups other than amino-acyl groups	GO:0016747	snap_masked-scf7180000083209-processed-gene-0.4-mRNA-1	0	--
cell redox homeostasis	GO:0045454	maker-scf7180000084311-augustus-gene-0.0-mRNA-1	0	TRX-M4
ADP binding	GO:0043531	augustus_masked-scf7180000087416-processed-gene-0.2-mRNA-1	0	AT3G46730
fructose-bisphosphate aldolase activity	GO:0004332	augustus_masked-scf7180000086248-processed-gene-0.0-mRNA-1	0	FBA5
glycolytic process	GO:0006096	augustus_masked-scf7180000086248-processed-gene-0.0-mRNA-1	0	FBA5
protein kinase activity	GO:0004672	maker-scf7180000084151-snap-gene-0.2-mRNA-1	0	AT4G00960
ATP binding	GO:0005524	maker-scf7180000084151-snap-gene-0.2-mRNA-1	0	AT4G00960
protein phosphorylation	GO:0006468	maker-scf7180000084151-snap-gene-0.2-mRNA-1	0	AT4G00960
acyltransferase activity, transferring groups other than amino-acyl groups	GO:0016747	maker-scf7180000083274-augustus-gene-0.3-mRNA-1	0	AT1G24430
protein kinase activity	GO:0004672	snap_masked-scf7180000093765-processed-gene-0.1-mRNA-1	0	AT5G10530
protein phosphorylation	GO:0006468	snap_masked-scf7180000093765-processed-gene-0.1-mRNA-1	0	AT5G10530
protein kinase activity	GO:0004672	maker-scf7180000087085-augustus-gene-0.0-mRNA-1	0	AT4G03230
protein phosphorylation	GO:0006468	maker-scf7180000087085-augustus-gene-0.0-mRNA-1	0	AT4G03230
ADP binding	GO:0043531	augustus_masked-scf7180000085647-processed-gene-0.1-mRNA-1	0	AT3G46710
protein dimerization activity	GO:0046983	maker-scf7180000086377-augustus-gene-0.0-mRNA-1	0	--
hydrolase activity, acting on ester bonds	GO:0016788	maker-scf7180000082253-augustus-gene-0.2-mRNA-1	0	AT5G03610
zinc ion binding	GO:0008270	maker-scf7180000081234-snap-gene-0.13-mRNA-1	0	--
defense response	GO:0006952	maker-scf7180000093984-snap-gene-0.1-mRNA-1	0	--
protein kinase activity	GO:0004672	maker-scf7180000081370-snap-gene-0.6-mRNA-1	0	AT5G39030
ATP binding	GO:0005524	maker-scf7180000081370-snap-gene-0.6-mRNA-1	0	AT5G39030
protein phosphorylation	GO:0006468	maker-scf7180000081370-snap-gene-0.6-mRNA-1	0	AT5G39030
protein kinase activity	GO:0004672	maker-scf7180000085744-augustus-gene-0.3-mRNA-1	0	CES101
ATP binding	GO:0005524	maker-scf7180000085744-augustus-gene-0.3-mRNA-1	0	CES101
protein phosphorylation	GO:0006468	maker-scf7180000085744-augustus-gene-0.3-mRNA-1	0	CES101
nucleic acid binding	GO:0003676	augustus_masked-scf7180000082448-processed-gene-0.6-mRNA-1	0	--
zinc ion binding	GO:0008270	augustus_masked-scf7180000082448-processed-gene-0.6-mRNA-1	0	--
ADP binding	GO:0043531	augustus_masked-scf7180000093691-processed-gene-0.0-mRNA-1	0	--
protein binding	GO:0005515	snap_masked-scf7180000081492-processed-gene-0.0-mRNA-1	0	--
polysaccharide binding	GO:0030247	maker-scf7180000086619-snap-gene-0.0-mRNA-1	0	AT1G19390
calcium ion binding	GO:0005509	maker-scf7180000086619-snap-gene-0.0-mRNA-1	0	AT1G19390
nucleic acid binding	GO:0003676	maker-scf7180000081400-augustus-gene-0.2-mRNA-1	0	--
zinc ion binding	GO:0008270	maker-scf7180000081400-augustus-gene-0.2-mRNA-1	0	--
calcium ion binding	GO:0005509	maker-scf7180000085422-augustus-gene-0.10-mRNA-1	0	AT1G16260
polysaccharide binding	GO:0030247	maker-scf7180000085422-augustus-gene-0.10-mRNA-1	0	AT1G16260
ADP binding	GO:0043531	snap_masked-scf7180000086491-processed-gene-0.0-mRNA-1	0	RPM1
protein binding	GO:0005515	maker-scf7180000081802-snap-gene-0.12-mRNA-1	0	PVA12
zinc ion binding	GO:0008270	maker-scf7180000081212-augustus-gene-0.108-mRNA-1	0	FCAALL.134
protein kinase activity	GO:0004672	maker-scf7180000085727-snap-gene-0.0-mRNA-1	0	CRK20
ATP binding	GO:0005524	maker-scf7180000085727-snap-gene-0.0-mRNA-1	0	CRK20
protein phosphorylation	GO:0006468	maker-scf7180000085727-snap-gene-0.0-mRNA-1	0	CRK20
calmodulin binding	GO:0005516	maker-scf7180000085421-augustus-gene-0.13-mRNA-1	1	AT4G25800
nucleic acid binding	GO:0003676	snap_masked-scf7180000091207-processed-gene-0.0-mRNA-1	1	--
RNA-DNA hybrid ribonuclease activity	GO:0004523	snap_masked-scf7180000091207-processed-gene-0.0-mRNA-1	1	--
protein binding	GO:0005515	augustus_masked-scf7180000086595-processed-gene-0.0-mRNA-1	0	EFR
iron ion binding	GO:0005506	maker-scf7180000090055-augustus-gene-0.1-mRNA-1	0	TT7
oxidoreductase activity, acting on paired donors, with incorporation or reduction of molecular oxygen	GO:0016705	maker-scf7180000090055-augustus-gene-0.1-mRNA-1	0	TT7
heme binding	GO:0020037	maker-scf7180000090055-augustus-gene-0.1-mRNA-1	0	TT7
--	GO:0055114	maker-scf7180000090055-augustus-gene-0.1-mRNA-1	0	TT7
negative regulation of translation	GO:0017148	snap_masked-scf7180000084168-processed-gene-0.1-mRNA-1	1	--
rRNA N-glycosylase activity	GO:0030598	snap_masked-scf7180000084168-processed-gene-0.1-mRNA-1	1	--
protein kinase activity	GO:0004672	maker-scf7180000087098-snap-gene-0.1-mRNA-1	0	AT1G11300
ATP binding	GO:0005524	maker-scf7180000087098-snap-gene-0.1-mRNA-1	0	AT1G11300
protein phosphorylation	GO:0006468	maker-scf7180000087098-snap-gene-0.1-mRNA-1	0	AT1G11300
catalytic activity	GO:0003824	maker-scf7180000098976-snap-gene-0.2-mRNA-1	0	AT1G76470
--	GO:0050662	maker-scf7180000098976-snap-gene-0.2-mRNA-1	0	AT1G76470
protein binding	GO:0005515	snap_masked-scf7180000094080-processed-gene-0.1-mRNA-1	0	--
calcium ion binding	GO:0005509	maker-scf7180000086048-snap-gene-0.1-mRNA-1	0	AT1G16260
ADP binding	GO:0043531	maker-scf7180000083028-augustus-gene-0.2-mRNA-1	0	--
protein binding	GO:0005515	maker-scf7180000089089-augustus-gene-0.0-mRNA-1	0	--
ADP binding	GO:0043531	augustus_masked-scf7180000083108-processed-gene-0.0-mRNA-1	0	AT3G46730
telomere maintenance	GO:0000723	maker-scf7180000084072-snap-gene-0.1-mRNA-1	1	--
DNA helicase activity	GO:0003678	maker-scf7180000084072-snap-gene-0.1-mRNA-1	1	--
DNA repair	GO:0006281	maker-scf7180000084072-snap-gene-0.1-mRNA-1	1	--
helicase activity	GO:0004386	maker-scf7180000084072-snap-gene-0.1-mRNA-1	1	--
ATP binding	GO:0005524	maker-scf7180000084072-snap-gene-0.1-mRNA-1	1	--
protein binding	GO:0005515	maker-scf7180000083073-snap-gene-0.0-mRNA-1	0	AT4G38480
polysaccharide binding	GO:0030247	augustus_masked-scf7180000081976-processed-gene-0.2-mRNA-1	0	WAK2
zinc ion binding	GO:0008270	maker-scf7180000081636-snap-gene-0.41-mRNA-1	0	FCAALL.134
protein dimerization activity	GO:0046983	maker-scf7180000083094-snap-gene-0.4-mRNA-1	0	--
zinc ion binding	GO:0008270	maker-scf7180000085435-augustus-gene-0.18-mRNA-1	0	FRS5
nucleic acid binding	GO:0003676	maker-scf7180000085435-augustus-gene-0.18-mRNA-1	0	FRS5
protein binding	GO:0005515	maker-scf7180000083017-snap-gene-0.0-mRNA-1	0	--
protein kinase activity	GO:0004672	maker-scf7180000082238-augustus-gene-0.0-mRNA-1	0	CRK39
ATP binding	GO:0005524	maker-scf7180000082238-augustus-gene-0.0-mRNA-1	0	CRK39
protein phosphorylation	GO:0006468	maker-scf7180000082238-augustus-gene-0.0-mRNA-1	0	CRK39
protein dimerization activity	GO:0046983	maker-scf7180000092626-snap-gene-0.0-mRNA-1	0	--
iron ion binding	GO:0005506	augustus_masked-scf7180000091654-processed-gene-0.0-mRNA-1	0	CYP71A26
oxidoreductase activity, acting on paired donors, with incorporation or reduction of molecular oxygen	GO:0016705	augustus_masked-scf7180000091654-processed-gene-0.0-mRNA-1	0	CYP71A26
heme binding	GO:0020037	augustus_masked-scf7180000091654-processed-gene-0.0-mRNA-1	0	CYP71A26
--	GO:0055114	augustus_masked-scf7180000091654-processed-gene-0.0-mRNA-1	0	CYP71A26
carbohydrate binding	GO:0030246	maker-scf7180000094477-snap-gene-0.1-mRNA-1	1	AT1G19715
protein binding	GO:0005515	snap_masked-scf7180000089350-processed-gene-0.1-mRNA-1	0	--
protein binding	GO:0005515	maker-scf7180000085612-augustus-gene-0.2-mRNA-1	0	--
ADP binding	GO:0043531	maker-scf7180000081728-augustus-gene-0.1-mRNA-1	0	--
transmembrane transport	GO:0055085	augustus_masked-scf7180000082091-processed-gene-0.2-mRNA-1	0	ZIFL1
acyltransferase activity, transferring groups other than amino-acyl groups	GO:0016747	augustus_masked-scf7180000090333-processed-gene-0.2-mRNA-1	0	--
carbohydrate binding	GO:0030246	snap_masked-scf7180000086509-processed-gene-0.1-mRNA-1	1	--
membrane	GO:0016020	maker-scf7180000095786-augustus-gene-0.2-mRNA-1	0	AT3G45660
transmembrane transporter activity	GO:0022857	maker-scf7180000095786-augustus-gene-0.2-mRNA-1	0	AT3G45660
transmembrane transport	GO:0055085	maker-scf7180000095786-augustus-gene-0.2-mRNA-1	0	AT3G45660
phosphatidylinositol phosphate kinase activity	GO:0016307	maker-scf7180000081461-augustus-gene-0.4-mRNA-1	0	PIP5K9
phosphatidylinositol metabolic process	GO:0046488	maker-scf7180000081461-augustus-gene-0.4-mRNA-1	0	PIP5K9
GTPase activity	GO:0003924	maker-scf7180000085467-augustus-gene-0.8-mRNA-1	0	F20D22.6
GTP binding	GO:0005525	maker-scf7180000085467-augustus-gene-0.8-mRNA-1	0	F20D22.6
ADP binding	GO:0043531	augustus_masked-scf7180000081541-processed-gene-0.2-mRNA-1	0	AT3G14470
hydrolase activity, hydrolyzing O-glycosyl compounds	GO:0004553	augustus_masked-scf7180000097872-processed-gene-0.0-mRNA-1	0	AT5G24318
carbohydrate metabolic process	GO:0005975	augustus_masked-scf7180000097872-processed-gene-0.0-mRNA-1	0	AT5G24318
protein kinase activity	GO:0004672	maker-scf7180000083166-augustus-gene-0.2-mRNA-1	0	SD1-13
ATP binding	GO:0005524	maker-scf7180000083166-augustus-gene-0.2-mRNA-1	0	SD1-13
protein phosphorylation	GO:0006468	maker-scf7180000083166-augustus-gene-0.2-mRNA-1	0	SD1-13
protein kinase activity	GO:0004672	maker-scf7180000083973-augustus-gene-0.4-mRNA-1	0	AT3G47090
ATP binding	GO:0005524	maker-scf7180000083973-augustus-gene-0.4-mRNA-1	0	AT3G47090
protein phosphorylation	GO:0006468	maker-scf7180000083973-augustus-gene-0.4-mRNA-1	0	AT3G47090
protein binding	GO:0005515	maker-scf7180000083973-augustus-gene-0.4-mRNA-1	0	AT3G47090
protein kinase activity	GO:0004672	maker-scf7180000089779-snap-gene-0.3-mRNA-1	0	AT3G47110
ATP binding	GO:0005524	maker-scf7180000089779-snap-gene-0.3-mRNA-1	0	AT3G47110
protein phosphorylation	GO:0006468	maker-scf7180000089779-snap-gene-0.3-mRNA-1	0	AT3G47110
protein kinase activity	GO:0004672	augustus_masked-scf7180000084378-processed-gene-0.0-mRNA-1	0	AT5G18610
protein phosphorylation	GO:0006468	augustus_masked-scf7180000084378-processed-gene-0.0-mRNA-1	0	AT5G18610
ADP binding	GO:0043531	snap_masked-scf7180000086684-processed-gene-0.0-mRNA-1	0	AT3G46730
nucleotide binding	GO:0000166	maker-scf7180000082043-snap-gene-0.16-mRNA-1	0	AT2G33840
aminoacyl-tRNA ligase activity	GO:0004812	maker-scf7180000082043-snap-gene-0.16-mRNA-1	0	AT2G33840
ATP binding	GO:0005524	maker-scf7180000082043-snap-gene-0.16-mRNA-1	0	AT2G33840
tRNA aminoacylation for protein translation	GO:0006418	maker-scf7180000082043-snap-gene-0.16-mRNA-1	0	AT2G33840
iron ion binding	GO:0005506	snap_masked-scf7180000089524-processed-gene-0.0-mRNA-1	0	CYP96A10
oxidoreductase activity, acting on paired donors, with incorporation or reduction of molecular oxygen	GO:0016705	snap_masked-scf7180000089524-processed-gene-0.0-mRNA-1	0	CYP96A10
heme binding	GO:0020037	snap_masked-scf7180000089524-processed-gene-0.0-mRNA-1	0	CYP96A10
--	GO:0055114	snap_masked-scf7180000089524-processed-gene-0.0-mRNA-1	0	CYP96A10
nucleic acid binding	GO:0003676	maker-scf7180000085418-augustus-gene-0.0-mRNA-1	1	--
RNA-DNA hybrid ribonuclease activity	GO:0004523	maker-scf7180000085418-augustus-gene-0.0-mRNA-1	1	--
zinc ion binding	GO:0008270	maker-scf7180000085418-augustus-gene-0.0-mRNA-1	1	--
protein kinase activity	GO:0004672	augustus_masked-scf7180000081378-processed-gene-0.0-mRNA-1	0	AT1G51860
protein phosphorylation	GO:0006468	augustus_masked-scf7180000081378-processed-gene-0.0-mRNA-1	0	AT1G51860
protein binding	GO:0005515	augustus_masked-scf7180000081378-processed-gene-0.0-mRNA-1	0	AT1G51860
ATP binding	GO:0005524	augustus_masked-scf7180000081378-processed-gene-0.0-mRNA-1	0	AT1G51860
protein kinase activity	GO:0004672	maker-scf7180000090203-snap-gene-0.0-mRNA-1	0	CRK12
ATP binding	GO:0005524	maker-scf7180000090203-snap-gene-0.0-mRNA-1	0	CRK12
protein phosphorylation	GO:0006468	maker-scf7180000090203-snap-gene-0.0-mRNA-1	0	CRK12
DNA binding	GO:0003677	maker-scf7180000085376-augustus-gene-0.1-mRNA-1	0	--
nucleic acid binding	GO:0003676	augustus_masked-scf7180000082588-processed-gene-0.0-mRNA-1	0	--
zinc ion binding	GO:0008270	augustus_masked-scf7180000082588-processed-gene-0.0-mRNA-1	0	--
ADP binding	GO:0043531	maker-scf7180000085786-snap-gene-0.2-mRNA-1	0	--
protein kinase activity	GO:0004672	maker-scf7180000081539-augustus-gene-0.3-mRNA-1	0	AT5G10530
ATP binding	GO:0005524	maker-scf7180000081539-augustus-gene-0.3-mRNA-1	0	AT5G10530
protein phosphorylation	GO:0006468	maker-scf7180000081539-augustus-gene-0.3-mRNA-1	0	AT5G10530
membrane	GO:0016020	maker-scf7180000081998-snap-gene-0.3-mRNA-1	0	AT3G45680
transmembrane transporter activity	GO:0022857	maker-scf7180000081998-snap-gene-0.3-mRNA-1	0	AT3G45680
transmembrane transport	GO:0055085	maker-scf7180000081998-snap-gene-0.3-mRNA-1	0	AT3G45680
protein binding	GO:0005515	maker-scf7180000087397-augustus-gene-0.0-mRNA-1	0	--
ADP binding	GO:0043531	maker-scf7180000085560-snap-gene-0.2-mRNA-1	0	--
polysaccharide binding	GO:0030247	snap_masked-scf7180000086052-processed-gene-0.0-mRNA-1	0	--
ADP binding	GO:0043531	maker-scf7180000081739-snap-gene-0.2-mRNA-1	0	RPP13
proteolysis	GO:0006508	maker-scf7180000085916-snap-gene-0.4-mRNA-1	0	--
cysteine-type peptidase activity	GO:0008234	maker-scf7180000085916-snap-gene-0.4-mRNA-1	0	--
protein binding	GO:0005515	snap_masked-scf7180000081809-processed-gene-0.3-mRNA-1	0	--
RNA binding	GO:0003723	maker-scf7180000087119-snap-gene-0.3-mRNA-1	0	FIB1
rRNA processing	GO:0006364	maker-scf7180000087119-snap-gene-0.3-mRNA-1	0	FIB1
methyltransferase activity	GO:0008168	maker-scf7180000087119-snap-gene-0.3-mRNA-1	0	FIB1
iron ion binding	GO:0005506	snap_masked-scf7180000082146-processed-gene-0.1-mRNA-1	0	CYP89A5
oxidoreductase activity, acting on paired donors, with incorporation or reduction of molecular oxygen	GO:0016705	snap_masked-scf7180000082146-processed-gene-0.1-mRNA-1	0	CYP89A5
heme binding	GO:0020037	snap_masked-scf7180000082146-processed-gene-0.1-mRNA-1	0	CYP89A5
--	GO:0055114	snap_masked-scf7180000082146-processed-gene-0.1-mRNA-1	0	CYP89A5
3-beta-hydroxy-delta5-steroid dehydrogenase activity	GO:0003854	maker-scf7180000081389-augustus-gene-0.4-mRNA-1	0	RTNLB24
steroid biosynthetic process	GO:0006694	maker-scf7180000081389-augustus-gene-0.4-mRNA-1	0	RTNLB24
oxidoreductase activity, acting on the CH-OH group of donors, NAD or NADP as acceptor	GO:0016616	maker-scf7180000081389-augustus-gene-0.4-mRNA-1	0	RTNLB24
--	GO:0055114	maker-scf7180000081389-augustus-gene-0.4-mRNA-1	0	RTNLB24
ADP binding	GO:0043531	snap_masked-scf7180000081610-processed-gene-0.0-mRNA-1	0	RPM1
protein binding	GO:0005515	snap_masked-scf7180000089688-processed-gene-0.1-mRNA-1	0	--
nucleic acid binding	GO:0003676	maker-scf7180000082981-snap-gene-0.5-mRNA-1	0	EIF3G1
ADP binding	GO:0043531	augustus_masked-scf7180000085625-processed-gene-0.1-mRNA-1	0	AT3G46730
iron ion binding	GO:0005506	snap_masked-scf7180000087553-processed-gene-0.6-mRNA-1	0	CYP81D6
oxidoreductase activity, acting on paired donors, with incorporation or reduction of molecular oxygen	GO:0016705	snap_masked-scf7180000087553-processed-gene-0.6-mRNA-1	0	CYP81D6
heme binding	GO:0020037	snap_masked-scf7180000087553-processed-gene-0.6-mRNA-1	0	CYP81D6
--	GO:0055114	snap_masked-scf7180000087553-processed-gene-0.6-mRNA-1	0	CYP81D6
protein kinase activity	GO:0004672	maker-scf7180000086903-augustus-gene-0.0-mRNA-1	0	AT1G66910
ATP binding	GO:0005524	maker-scf7180000086903-augustus-gene-0.0-mRNA-1	0	AT1G66910
protein phosphorylation	GO:0006468	maker-scf7180000086903-augustus-gene-0.0-mRNA-1	0	AT1G66910
polysaccharide binding	GO:0030247	maker-scf7180000086903-augustus-gene-0.0-mRNA-1	0	AT1G66910
hydrolase activity, acting on ester bonds	GO:0016788	maker-scf7180000091316-snap-gene-0.1-mRNA-1	0	--
ADP binding	GO:0043531	augustus_masked-scf7180000081666-processed-gene-0.1-mRNA-1	0	AT1G58410
ADP binding	GO:0043531	maker-scf7180000082654-snap-gene-0.4-mRNA-1	0	AT1G58807
protein binding	GO:0005515	maker-scf7180000081813-snap-gene-0.3-mRNA-1	0	--
protein binding	GO:0005515	maker-scf7180000081880-augustus-gene-0.2-mRNA-1	0	AT4G00315
lipid metabolic process	GO:0006629	maker-scf7180000087092-augustus-gene-0.1-mRNA-1	0	AT5G43590
ADP binding	GO:0043531	maker-scf7180000083008-snap-gene-0.1-mRNA-1	0	AT3G46730
nucleic acid binding	GO:0003676	maker-scf7180000084585-augustus-gene-0.0-mRNA-1	0	--
zinc ion binding	GO:0008270	maker-scf7180000084585-augustus-gene-0.0-mRNA-1	0	--
protein binding	GO:0005515	snap_masked-scf7180000089151-processed-gene-0.2-mRNA-1	0	BPM3
protein binding	GO:0005515	augustus_masked-scf7180000084315-processed-gene-0.0-mRNA-1	0	BPM2
DNA binding	GO:0003677	snap_masked-scf7180000081866-processed-gene-0.1-mRNA-1	0	--
regulation of transcription, DNA-templated	GO:0006355	snap_masked-scf7180000081866-processed-gene-0.1-mRNA-1	0	--
antiporter activity	GO:0015297	snap_masked-scf7180000093914-processed-gene-0.2-mRNA-1	0	AT5G52450
membrane	GO:0016020	snap_masked-scf7180000093914-processed-gene-0.2-mRNA-1	0	AT5G52450
xenobiotic transmembrane transporter activity	GO:0042910	snap_masked-scf7180000093914-processed-gene-0.2-mRNA-1	0	AT5G52450
transmembrane transport	GO:0055085	snap_masked-scf7180000093914-processed-gene-0.2-mRNA-1	0	AT5G52450
proteolysis	GO:0006508	maker-scf7180000081215-augustus-gene-0.8-mRNA-1	0	--
cysteine-type peptidase activity	GO:0008234	maker-scf7180000081215-augustus-gene-0.8-mRNA-1	0	--
protein binding	GO:0005515	snap_masked-scf7180000086125-processed-gene-0.1-mRNA-1	0	--
integral component of membrane	GO:0016021	maker-scf7180000086352-snap-gene-0.1-mRNA-1	0	AT1G34580
transmembrane transporter activity	GO:0022857	maker-scf7180000086352-snap-gene-0.1-mRNA-1	0	AT1G34580
transmembrane transport	GO:0055085	maker-scf7180000086352-snap-gene-0.1-mRNA-1	0	AT1G34580
protein binding	GO:0005515	maker-scf7180000081533-snap-gene-0.6-mRNA-1	0	--
protein binding	GO:0005515	augustus_masked-scf7180000086547-processed-gene-0.1-mRNA-1	0	AT3G47090
proteolysis	GO:0006508	maker-scf7180000084844-augustus-gene-0.5-mRNA-1	0	--
cysteine-type peptidase activity	GO:0008234	maker-scf7180000084844-augustus-gene-0.5-mRNA-1	0	--
ADP binding	GO:0043531	augustus_masked-scf7180000083930-processed-gene-0.0-mRNA-1	0	AT1G50180
protein kinase activity	GO:0004672	maker-scf7180000087748-snap-gene-0.1-mRNA-1	0	AT1G61370
ATP binding	GO:0005524	maker-scf7180000087748-snap-gene-0.1-mRNA-1	0	AT1G61370
protein phosphorylation	GO:0006468	maker-scf7180000087748-snap-gene-0.1-mRNA-1	0	AT1G61370
ADP binding	GO:0043531	maker-scf7180000084308-snap-gene-0.4-mRNA-1	0	AT1G58390
protein kinase activity	GO:0004672	maker-scf7180000084066-augustus-gene-0.13-mRNA-1	0	AT3G47090
ATP binding	GO:0005524	maker-scf7180000084066-augustus-gene-0.13-mRNA-1	0	AT3G47090
protein phosphorylation	GO:0006468	maker-scf7180000084066-augustus-gene-0.13-mRNA-1	0	AT3G47090
protein binding	GO:0005515	maker-scf7180000084066-augustus-gene-0.13-mRNA-1	0	AT3G47090
pectinesterase activity	GO:0030599	snap_masked-scf7180000083677-processed-gene-0.1-mRNA-1	0	PME38
cell wall modification	GO:0042545	snap_masked-scf7180000083677-processed-gene-0.1-mRNA-1	0	PME38
zinc ion binding	GO:0008270	snap_masked-scf7180000081372-processed-gene-0.9-mRNA-1	0	--
hydrolase activity, hydrolyzing O-glycosyl compounds	GO:0004553	maker-scf7180000084311-augustus-gene-0.1-mRNA-1	0	AT5G10560
carbohydrate metabolic process	GO:0005975	maker-scf7180000084311-augustus-gene-0.1-mRNA-1	0	AT5G10560
nucleic acid binding	GO:0003676	maker-scf7180000083966-augustus-gene-0.6-mRNA-1	0	--
zinc ion binding	GO:0008270	maker-scf7180000083966-augustus-gene-0.6-mRNA-1	0	--
serine-type carboxypeptidase activity	GO:0004185	snap_masked-scf7180000088585-processed-gene-0.1-mRNA-1	0	--
proteolysis	GO:0006508	snap_masked-scf7180000088585-processed-gene-0.1-mRNA-1	0	--
ADP binding	GO:0043531	snap_masked-scf7180000089909-processed-gene-0.1-mRNA-1	0	AT3G46730
defense response to bacterium	GO:0042742	maker-scf7180000096578-augustus-gene-0.0-mRNA-1	0	PR4
defense response to fungus	GO:0050832	maker-scf7180000096578-augustus-gene-0.0-mRNA-1	0	PR4
protein binding	GO:0005515	maker-scf7180000087015-augustus-gene-0.2-mRNA-1	0	--
nucleotide binding	GO:0000166	maker-scf7180000082043-snap-gene-0.11-mRNA-1	0	AT1G28350
aminoacyl-tRNA ligase activity	GO:0004812	maker-scf7180000082043-snap-gene-0.11-mRNA-1	0	AT1G28350
ATP binding	GO:0005524	maker-scf7180000082043-snap-gene-0.11-mRNA-1	0	AT1G28350
tRNA aminoacylation for protein translation	GO:0006418	maker-scf7180000082043-snap-gene-0.11-mRNA-1	0	AT1G28350
protein binding	GO:0005515	maker-scf7180000085387-snap-gene-0.5-mRNA-1	0	--
ATP binding	GO:0005524	augustus_masked-scf7180000083611-processed-gene-0.1-mRNA-1	0	AATP1
protein binding	GO:0005515	maker-scf7180000085363-augustus-gene-0.3-mRNA-1	0	--
protein binding	GO:0005515	maker-scf7180000082485-snap-gene-0.1-mRNA-1	0	--
antiporter activity	GO:0015297	maker-scf7180000092607-augustus-gene-0.1-mRNA-1	0	AT5G52450
membrane	GO:0016020	maker-scf7180000092607-augustus-gene-0.1-mRNA-1	0	AT5G52450
xenobiotic transmembrane transporter activity	GO:0042910	maker-scf7180000092607-augustus-gene-0.1-mRNA-1	0	AT5G52450
transmembrane transport	GO:0055085	maker-scf7180000092607-augustus-gene-0.1-mRNA-1	0	AT5G52450
telomere maintenance	GO:0000723	augustus_masked-scf7180000086329-processed-gene-0.5-mRNA-1	1	--
DNA helicase activity	GO:0003678	augustus_masked-scf7180000086329-processed-gene-0.5-mRNA-1	1	--
DNA repair	GO:0006281	augustus_masked-scf7180000086329-processed-gene-0.5-mRNA-1	1	--
helicase activity	GO:0004386	augustus_masked-scf7180000086329-processed-gene-0.5-mRNA-1	1	--
ATP binding	GO:0005524	augustus_masked-scf7180000086329-processed-gene-0.5-mRNA-1	1	--
ADP binding	GO:0043531	augustus_masked-scf7180000081456-processed-gene-0.0-mRNA-1	0	AT3G46730
protein kinase activity	GO:0004672	snap_masked-scf7180000081267-processed-gene-0.1-mRNA-1	0	CRK31
ATP binding	GO:0005524	snap_masked-scf7180000081267-processed-gene-0.1-mRNA-1	0	CRK31
protein phosphorylation	GO:0006468	snap_masked-scf7180000081267-processed-gene-0.1-mRNA-1	0	CRK31
ADP binding	GO:0043531	snap_masked-scf7180000082094-processed-gene-0.2-mRNA-1	0	AT3G14460
protein kinase activity	GO:0004672	maker-scf7180000081365-snap-gene-0.1-mRNA-1	0	CLV1
ATP binding	GO:0005524	maker-scf7180000081365-snap-gene-0.1-mRNA-1	0	CLV1
protein phosphorylation	GO:0006468	maker-scf7180000081365-snap-gene-0.1-mRNA-1	0	CLV1
protein binding	GO:0005515	maker-scf7180000081365-snap-gene-0.1-mRNA-1	0	CLV1
ADP binding	GO:0043531	augustus_masked-scf7180000081532-processed-gene-0.0-mRNA-1	0	--
protein binding	GO:0005515	maker-scf7180000086700-augustus-gene-0.2-mRNA-1	0	--
ADP binding	GO:0043531	augustus_masked-scf7180000083371-processed-gene-0.0-mRNA-1	0	--
hexosyltransferase activity	GO:0016758	augustus_masked-scf7180000089132-processed-gene-0.0-mRNA-1	0	AT5G49690
protein binding	GO:0005515	maker-scf7180000086417-augustus-gene-0.0-mRNA-1	0	AT1G52360
carbohydrate binding	GO:0030246	maker-scf7180000084162-snap-gene-0.0-mRNA-1	1	LRK1
protein kinase activity	GO:0004672	maker-scf7180000084162-snap-gene-0.0-mRNA-1	1	LRK1
ATP binding	GO:0005524	maker-scf7180000084162-snap-gene-0.0-mRNA-1	1	LRK1
protein phosphorylation	GO:0006468	maker-scf7180000084162-snap-gene-0.0-mRNA-1	1	LRK1
ADP binding	GO:0043531	augustus_masked-scf7180000083030-processed-gene-0.2-mRNA-1	0	AT1G50180
protein kinase activity	GO:0004672	maker-scf7180000083126-augustus-gene-0.1-mRNA-1	0	AT3G47090
protein phosphorylation	GO:0006468	maker-scf7180000083126-augustus-gene-0.1-mRNA-1	0	AT3G47090
ATP binding	GO:0005524	maker-scf7180000083126-augustus-gene-0.1-mRNA-1	0	AT3G47090
protein binding	GO:0005515	maker-scf7180000083126-augustus-gene-0.1-mRNA-1	0	AT3G47090
protein binding	GO:0005515	augustus_masked-scf7180000083338-processed-gene-0.3-mRNA-1	0	--
protein deubiquitination	GO:0016579	maker-scf7180000081368-snap-gene-0.2-mRNA-1	0	--
--	GO:0036459	maker-scf7180000081368-snap-gene-0.2-mRNA-1	0	--
nucleic acid binding	GO:0003676	maker-scf7180000083199-augustus-gene-0.2-mRNA-1	0	AT4G31180
nucleotide binding	GO:0000166	maker-scf7180000083199-augustus-gene-0.2-mRNA-1	0	AT4G31180
aminoacyl-tRNA ligase activity	GO:0004812	maker-scf7180000083199-augustus-gene-0.2-mRNA-1	0	AT4G31180
ATP binding	GO:0005524	maker-scf7180000083199-augustus-gene-0.2-mRNA-1	0	AT4G31180
tRNA aminoacylation for protein translation	GO:0006418	maker-scf7180000083199-augustus-gene-0.2-mRNA-1	0	AT4G31180
protein binding	GO:0005515	maker-scf7180000082086-augustus-gene-0.3-mRNA-1	0	RLP7
protein binding	GO:0005515	snap_masked-scf7180000087158-processed-gene-0.2-mRNA-1	0	--
serine-type endopeptidase inhibitor activity	GO:0004867	maker-scf7180000086099-snap-gene-0.6-mRNA-1	0	--
response to wounding	GO:0009611	maker-scf7180000086099-snap-gene-0.6-mRNA-1	0	--
protein kinase activity	GO:0004672	maker-scf7180000085723-snap-gene-0.1-mRNA-1	0	CRK12
ATP binding	GO:0005524	maker-scf7180000085723-snap-gene-0.1-mRNA-1	0	CRK12
protein phosphorylation	GO:0006468	maker-scf7180000085723-snap-gene-0.1-mRNA-1	0	CRK12
nucleus	GO:0005634	maker-scf7180000082217-augustus-gene-0.0-mRNA-1	0	CYC3B
protein binding	GO:0005515	maker-scf7180000088335-augustus-gene-0.0-mRNA-1	0	--
nucleic acid binding	GO:0003676	snap_masked-scf7180000086923-processed-gene-0.2-mRNA-1	0	--
zinc ion binding	GO:0008270	snap_masked-scf7180000086923-processed-gene-0.2-mRNA-1	0	--
copper ion binding	GO:0005507	maker-scf7180000081425-augustus-gene-0.1-mRNA-1	0	LAC8
methyltransferase activity	GO:0008168	maker-scf7180000084290-augustus-gene-0.5-mRNA-1	0	NAMT1
methyltransferase activity	GO:0008168	maker-scf7180000085479-augustus-gene-0.1-mRNA-1	0	SMT1
steroid biosynthetic process	GO:0006694	maker-scf7180000085479-augustus-gene-0.1-mRNA-1	0	SMT1
ADP binding	GO:0043531	snap_masked-scf7180000085564-processed-gene-0.2-mRNA-1	0	RPP8
protein binding	GO:0005515	augustus_masked-scf7180000087242-processed-gene-0.2-mRNA-1	0	AT1G16930
protein binding	GO:0005515	augustus_masked-scf7180000086930-processed-gene-0.1-mRNA-1	0	AT2G02030
defense response	GO:0006952	maker-scf7180000086955-snap-gene-0.4-mRNA-1	0	MLO8
integral component of membrane	GO:0016021	maker-scf7180000086955-snap-gene-0.4-mRNA-1	0	MLO8
exocyst	GO:0000145	maker-scf7180000094046-augustus-gene-0.4-mRNA-1	0	EXO70A3
exocytosis	GO:0006887	maker-scf7180000094046-augustus-gene-0.4-mRNA-1	0	EXO70A3
mRNA splicing, via spliceosome	GO:0000398	maker-scf7180000094000-augustus-gene-0.2-mRNA-1	0	YLS8
U4/U6 x U5 tri-snRNP complex	GO:0046540	maker-scf7180000094000-augustus-gene-0.2-mRNA-1	0	YLS8
iron ion binding	GO:0005506	snap_masked-scf7180000083380-processed-gene-0.4-mRNA-1	0	CYP71B4
oxidoreductase activity, acting on paired donors, with incorporation or reduction of molecular oxygen	GO:0016705	snap_masked-scf7180000083380-processed-gene-0.4-mRNA-1	0	CYP71B4
heme binding	GO:0020037	snap_masked-scf7180000083380-processed-gene-0.4-mRNA-1	0	CYP71B4
--	GO:0055114	snap_masked-scf7180000083380-processed-gene-0.4-mRNA-1	0	CYP71B4
hexosyltransferase activity	GO:0016758	augustus_masked-scf7180000084315-processed-gene-0.1-mRNA-1	0	UGT73B4
protein binding	GO:0005515	augustus_masked-scf7180000094299-processed-gene-0.3-mRNA-1	0	--
ADP binding	GO:0043531	maker-scf7180000083010-snap-gene-0.2-mRNA-1	0	AT3G46730
protein binding	GO:0005515	snap_masked-scf7180000087332-processed-gene-0.3-mRNA-1	0	--
ADP binding	GO:0043531	augustus_masked-scf7180000082515-processed-gene-0.1-mRNA-1	0	AT1G50180
protein kinase activity	GO:0004672	maker-scf7180000081328-snap-gene-0.3-mRNA-1	0	AT1G05700
ATP binding	GO:0005524	maker-scf7180000081328-snap-gene-0.3-mRNA-1	0	AT1G05700
protein phosphorylation	GO:0006468	maker-scf7180000081328-snap-gene-0.3-mRNA-1	0	AT1G05700
nucleic acid binding	GO:0003676	augustus_masked-scf7180000082950-processed-gene-0.1-mRNA-1	1	--
RNA-DNA hybrid ribonuclease activity	GO:0004523	augustus_masked-scf7180000082950-processed-gene-0.1-mRNA-1	1	--
nucleic acid binding	GO:0003676	maker-scf7180000082040-snap-gene-0.2-mRNA-1	0	--
zinc ion binding	GO:0008270	maker-scf7180000082040-snap-gene-0.2-mRNA-1	0	--
protein kinase activity	GO:0004672	maker-scf7180000086766-snap-gene-0.0-mRNA-1	0	CRK40
ATP binding	GO:0005524	maker-scf7180000086766-snap-gene-0.0-mRNA-1	0	CRK40
protein phosphorylation	GO:0006468	maker-scf7180000086766-snap-gene-0.0-mRNA-1	0	CRK40
protein binding	GO:0005515	snap_masked-scf7180000088108-processed-gene-0.0-mRNA-1	0	AT3G28410
protein kinase activity	GO:0004672	augustus_masked-scf7180000095813-processed-gene-0.1-mRNA-1	0	AT5G55830
protein phosphorylation	GO:0006468	augustus_masked-scf7180000095813-processed-gene-0.1-mRNA-1	0	AT5G55830
protein complex oligomerization	GO:0051259	maker-scf7180000083395-snap-gene-0.0-mRNA-1	0	--
protein binding	GO:0005515	maker-scf7180000090300-snap-gene-0.1-mRNA-1	0	--
calmodulin binding	GO:0005516	maker-scf7180000081815-snap-gene-0.16-mRNA-1	1	--
protein kinase activity	GO:0004672	maker-scf7180000081246-snap-gene-0.9-mRNA-1	0	AT5G56040
ATP binding	GO:0005524	maker-scf7180000081246-snap-gene-0.9-mRNA-1	0	AT5G56040
protein phosphorylation	GO:0006468	maker-scf7180000081246-snap-gene-0.9-mRNA-1	0	AT5G56040
protein binding	GO:0005515	augustus_masked-scf7180000081481-processed-gene-0.3-mRNA-1	0	BPM2
ADP binding	GO:0043531	augustus_masked-scf7180000085771-processed-gene-0.1-mRNA-1	0	AT3G46730
protein binding	GO:0005515	augustus_masked-scf7180000087962-processed-gene-0.0-mRNA-1	0	BPM2
ADP binding	GO:0043531	maker-scf7180000082158-snap-gene-0.0-mRNA-1	0	RPP13
protein binding	GO:0005515	maker-scf7180000082662-augustus-gene-0.1-mRNA-1	0	--
intramolecular lyase activity	GO:0016872	maker-scf7180000082069-augustus-gene-0.7-mRNA-1	0	FAP1
ADP binding	GO:0043531	maker-scf7180000086066-augustus-gene-0.1-mRNA-1	0	AT3G14470
acyltransferase activity, transferring groups other than amino-acyl groups	GO:0016747	maker-scf7180000084516-augustus-gene-0.3-mRNA-1	0	AT5G17540
phosphatidylinositol dephosphorylation	GO:0046856	maker-scf7180000081268-augustus-gene-0.4-mRNA-1	0	AT2G37440
protein binding	GO:0005515	maker-scf7180000081455-augustus-gene-0.7-mRNA-1	0	AT3G14470
ADP binding	GO:0043531	maker-scf7180000081455-augustus-gene-0.7-mRNA-1	0	AT3G14470
serine-type carboxypeptidase activity	GO:0004185	maker-scf7180000091595-snap-gene-0.0-mRNA-1	0	SCPL51
proteolysis	GO:0006508	maker-scf7180000091595-snap-gene-0.0-mRNA-1	0	SCPL51
ADP binding	GO:0043531	snap_masked-scf7180000083141-processed-gene-0.1-mRNA-1	0	RPP13
DNA binding	GO:0003677	maker-scf7180000081424-snap-gene-0.7-mRNA-1	0	MUS81
nuclease activity	GO:0004518	maker-scf7180000081424-snap-gene-0.7-mRNA-1	0	MUS81
protein kinase activity	GO:0004672	augustus_masked-scf7180000084223-processed-gene-0.2-mRNA-1	0	WAKL1
protein phosphorylation	GO:0006468	augustus_masked-scf7180000084223-processed-gene-0.2-mRNA-1	0	WAKL1
nucleic acid binding	GO:0003676	augustus_masked-scf7180000092493-processed-gene-0.1-mRNA-1	1	--
RNA-DNA hybrid ribonuclease activity	GO:0004523	augustus_masked-scf7180000092493-processed-gene-0.1-mRNA-1	1	--
ADP binding	GO:0043531	maker-scf7180000082564-augustus-gene-0.4-mRNA-1	0	RPP8
protein kinase activity	GO:0004672	augustus_masked-scf7180000089755-processed-gene-0.2-mRNA-1	0	WAK1
protein phosphorylation	GO:0006468	augustus_masked-scf7180000089755-processed-gene-0.2-mRNA-1	0	WAK1
ADP binding	GO:0043531	maker-scf7180000081649-augustus-gene-0.3-mRNA-1	0	AT3G46710
ADP binding	GO:0043531	augustus_masked-scf7180000086443-processed-gene-0.1-mRNA-1	0	--
protein kinase activity	GO:0004672	maker-scf7180000084555-snap-gene-0.0-mRNA-1	0	CRK33
ATP binding	GO:0005524	maker-scf7180000084555-snap-gene-0.0-mRNA-1	0	CRK33
protein phosphorylation	GO:0006468	maker-scf7180000084555-snap-gene-0.0-mRNA-1	0	CRK33
N-acetyltransferase activity	GO:0008080	maker-scf7180000083319-augustus-gene-0.2-mRNA-1	0	--
diacylglycerol O-acyltransferase activity	GO:0004144	maker-scf7180000093782-augustus-gene-0.2-mRNA-1	0	AT3G49200
glycerolipid biosynthetic process	GO:0045017	maker-scf7180000093782-augustus-gene-0.2-mRNA-1	0	AT3G49200
ADP binding	GO:0043531	maker-scf7180000082210-augustus-gene-0.4-mRNA-1	0	AT3G46730
nucleic acid binding	GO:0003676	augustus_masked-scf7180000090259-processed-gene-0.0-mRNA-1	0	--
zinc ion binding	GO:0008270	augustus_masked-scf7180000090259-processed-gene-0.0-mRNA-1	0	--
proteolysis	GO:0006508	maker-scf7180000081635-augustus-gene-0.1-mRNA-1	0	--
cysteine-type peptidase activity	GO:0008234	maker-scf7180000081635-augustus-gene-0.1-mRNA-1	0	--
ADP binding	GO:0043531	maker-scf7180000081460-snap-gene-0.0-mRNA-1	0	RPM1
protein binding	GO:0005515	snap_masked-scf7180000086328-processed-gene-0.1-mRNA-1	0	AT5G49610
protein binding	GO:0005515	snap_masked-scf7180000088251-processed-gene-0.0-mRNA-1	0	AT5G49610
folic acid binding	GO:0005542	maker-scf7180000094781-snap-gene-0.0-mRNA-1	0	--
transferase activity	GO:0016740	maker-scf7180000094781-snap-gene-0.0-mRNA-1	0	--
iron ion binding	GO:0005506	augustus_masked-scf7180000092522-processed-gene-0.0-mRNA-1	0	CYP94D2
oxidoreductase activity, acting on paired donors, with incorporation or reduction of molecular oxygen	GO:0016705	augustus_masked-scf7180000092522-processed-gene-0.0-mRNA-1	0	CYP94D2
heme binding	GO:0020037	augustus_masked-scf7180000092522-processed-gene-0.0-mRNA-1	0	CYP94D2
--	GO:0055114	augustus_masked-scf7180000092522-processed-gene-0.0-mRNA-1	0	CYP94D2
nucleic acid binding	GO:0003676	maker-scf7180000081212-snap-gene-0.19-mRNA-1	1	RECQ4A
ATP binding	GO:0005524	maker-scf7180000081212-snap-gene-0.19-mRNA-1	1	RECQ4A
DNA replication	GO:0006260	maker-scf7180000081212-snap-gene-0.19-mRNA-1	1	RECQ4A
DNA repair	GO:0006281	maker-scf7180000081212-snap-gene-0.19-mRNA-1	1	RECQ4A
3'-5' DNA helicase activity	GO:0043138	maker-scf7180000081212-snap-gene-0.19-mRNA-1	1	RECQ4A
protein kinase activity	GO:0004672	maker-scf7180000088622-snap-gene-0.2-mRNA-1	0	IOS1
ATP binding	GO:0005524	maker-scf7180000088622-snap-gene-0.2-mRNA-1	0	IOS1
protein phosphorylation	GO:0006468	maker-scf7180000088622-snap-gene-0.2-mRNA-1	0	IOS1
nucleic acid binding	GO:0003676	snap_masked-scf7180000081728-processed-gene-0.5-mRNA-1	1	--
RNA-DNA hybrid ribonuclease activity	GO:0004523	snap_masked-scf7180000081728-processed-gene-0.5-mRNA-1	1	--
protein tyrosine kinase activity	GO:0004713	augustus_masked-scf7180000082782-processed-gene-0.3-mRNA-1	0	AT2G19130
protein phosphorylation	GO:0006468	augustus_masked-scf7180000082782-processed-gene-0.3-mRNA-1	0	AT2G19130
protein kinase activity	GO:0004672	augustus_masked-scf7180000082782-processed-gene-0.3-mRNA-1	0	AT2G19130
ADP binding	GO:0043531	augustus_masked-scf7180000083127-processed-gene-0.2-mRNA-1	0	ZAR1
protein binding	GO:0005515	maker-scf7180000081902-snap-gene-0.2-mRNA-1	0	RLP27
ADP binding	GO:0043531	maker-scf7180000083036-augustus-gene-0.1-mRNA-1	0	AT3G14470
protein kinase activity	GO:0004672	maker-scf7180000082984-snap-gene-0.3-mRNA-1	0	NIK3
ATP binding	GO:0005524	maker-scf7180000082984-snap-gene-0.3-mRNA-1	0	NIK3
protein phosphorylation	GO:0006468	maker-scf7180000082984-snap-gene-0.3-mRNA-1	0	NIK3
protein binding	GO:0005515	maker-scf7180000082984-snap-gene-0.3-mRNA-1	0	NIK3
protein binding	GO:0005515	augustus_masked-scf7180000082999-processed-gene-0.2-mRNA-1	0	AT5G22660
protein binding	GO:0005515	snap_masked-scf7180000089370-processed-gene-0.1-mRNA-1	0	AT1G60400
serine-type endopeptidase inhibitor activity	GO:0004867	maker-scf7180000083711-augustus-gene-0.0-mRNA-1	0	--
response to wounding	GO:0009611	maker-scf7180000083711-augustus-gene-0.0-mRNA-1	0	--
iron ion binding	GO:0005506	augustus_masked-scf7180000082708-processed-gene-0.0-mRNA-1	0	CYP81D6
oxidoreductase activity, acting on paired donors, with incorporation or reduction of molecular oxygen	GO:0016705	augustus_masked-scf7180000082708-processed-gene-0.0-mRNA-1	0	CYP81D6
heme binding	GO:0020037	augustus_masked-scf7180000082708-processed-gene-0.0-mRNA-1	0	CYP81D6
--	GO:0055114	augustus_masked-scf7180000082708-processed-gene-0.0-mRNA-1	0	CYP81D6
ADP binding	GO:0043531	maker-scf7180000085495-augustus-gene-0.3-mRNA-1	0	RPM1
protein binding	GO:0005515	augustus_masked-scf7180000086958-processed-gene-0.0-mRNA-1	0	AT3G47570
ADP binding	GO:0043531	maker-scf7180000086995-snap-gene-0.2-mRNA-1	0	ZAR1
exocyst	GO:0000145	snap_masked-scf7180000081652-processed-gene-0.12-mRNA-1	0	--
exocytosis	GO:0006887	snap_masked-scf7180000081652-processed-gene-0.12-mRNA-1	0	--
DNA binding	GO:0003677	snap_masked-scf7180000081652-processed-gene-0.12-mRNA-1	0	--
nucleus	GO:0005634	snap_masked-scf7180000081652-processed-gene-0.12-mRNA-1	0	--
regulation of transcription, DNA-templated	GO:0006355	snap_masked-scf7180000081652-processed-gene-0.12-mRNA-1	0	--
response to hormone	GO:0009725	snap_masked-scf7180000081652-processed-gene-0.12-mRNA-1	0	--
protein kinase activity	GO:0004672	maker-scf7180000084004-snap-gene-0.5-mRNA-1	0	AT1G61480
ATP binding	GO:0005524	maker-scf7180000084004-snap-gene-0.5-mRNA-1	0	AT1G61480
protein phosphorylation	GO:0006468	maker-scf7180000084004-snap-gene-0.5-mRNA-1	0	AT1G61480
copper ion binding	GO:0005507	maker-scf7180000089870-augustus-gene-0.2-mRNA-1	0	sks4
oxidoreductase activity	GO:0016491	maker-scf7180000089870-augustus-gene-0.2-mRNA-1	0	sks4
--	GO:0055114	maker-scf7180000089870-augustus-gene-0.2-mRNA-1	0	sks4
zinc ion binding	GO:0008270	maker-scf7180000081304-augustus-gene-0.6-mRNA-1	0	FRS5
carbohydrate binding	GO:0030246	augustus_masked-scf7180000083195-processed-gene-0.3-mRNA-1	1	LRK1
protein kinase activity	GO:0004672	augustus_masked-scf7180000083195-processed-gene-0.3-mRNA-1	1	LRK1
ATP binding	GO:0005524	augustus_masked-scf7180000083195-processed-gene-0.3-mRNA-1	1	LRK1
protein phosphorylation	GO:0006468	augustus_masked-scf7180000083195-processed-gene-0.3-mRNA-1	1	LRK1
ADP binding	GO:0043531	maker-scf7180000083262-augustus-gene-0.3-mRNA-1	0	AT3G46730
ADP binding	GO:0043531	augustus_masked-scf7180000082447-processed-gene-0.9-mRNA-1	0	AT3G46730
protein binding	GO:0005515	maker-scf7180000081218-augustus-gene-0.10-mRNA-1	0	AT1G52360
protein kinase activity	GO:0004672	maker-scf7180000083109-snap-gene-0.1-mRNA-1	0	SD1-13
ATP binding	GO:0005524	maker-scf7180000083109-snap-gene-0.1-mRNA-1	0	SD1-13
protein phosphorylation	GO:0006468	maker-scf7180000083109-snap-gene-0.1-mRNA-1	0	SD1-13
acyltransferase activity, transferring groups other than amino-acyl groups	GO:0016747	augustus_masked-scf7180000083614-processed-gene-0.0-mRNA-1	0	AT3G50300
ATP binding	GO:0005524	augustus_masked-scf7180000082433-processed-gene-0.4-mRNA-1	0	AATP1
zinc ion binding	GO:0008270	maker-scf7180000088827-augustus-gene-0.1-mRNA-1	0	--
protein binding	GO:0005515	augustus_masked-scf7180000082599-processed-gene-0.0-mRNA-1	0	--
ADP binding	GO:0043531	augustus_masked-scf7180000085883-processed-gene-0.4-mRNA-1	0	AT3G14460
ADP binding	GO:0043531	maker-scf7180000082055-snap-gene-0.1-mRNA-1	0	RPP8L1
protein kinase activity	GO:0004672	maker-scf7180000090601-augustus-gene-0.0-mRNA-1	0	CRK29
ATP binding	GO:0005524	maker-scf7180000090601-augustus-gene-0.0-mRNA-1	0	CRK29
protein phosphorylation	GO:0006468	maker-scf7180000090601-augustus-gene-0.0-mRNA-1	0	CRK29
DNA binding	GO:0003677	maker-scf7180000086677-snap-gene-0.3-mRNA-1	0	--
metalloendopeptidase activity	GO:0004222	maker-scf7180000083252-augustus-gene-0.0-mRNA-1	0	--
proteolysis	GO:0006508	maker-scf7180000083252-augustus-gene-0.0-mRNA-1	0	--
protein binding	GO:0005515	maker-scf7180000084130-snap-gene-0.0-mRNA-1	0	AT2G34930
protein binding	GO:0005515	augustus_masked-scf7180000081387-processed-gene-0.1-mRNA-1	0	--
protein binding	GO:0005515	maker-scf7180000082836-augustus-gene-0.0-mRNA-1	0	GSTU18
protein binding	GO:0005515	maker-scf7180000092811-augustus-gene-0.3-mRNA-1	0	--
carbohydrate binding	GO:0030246	augustus_masked-scf7180000087387-processed-gene-0.1-mRNA-1	1	AT3G55550
protein kinase activity	GO:0004672	augustus_masked-scf7180000087387-processed-gene-0.1-mRNA-1	1	AT3G55550
ATP binding	GO:0005524	augustus_masked-scf7180000087387-processed-gene-0.1-mRNA-1	1	AT3G55550
protein phosphorylation	GO:0006468	augustus_masked-scf7180000087387-processed-gene-0.1-mRNA-1	1	AT3G55550
protein binding	GO:0005515	maker-scf7180000100641-augustus-gene-0.0-mRNA-1	0	AT3G46400
protein kinase activity	GO:0004672	maker-scf7180000086268-augustus-gene-0.6-mRNA-1	0	CRK27
ATP binding	GO:0005524	maker-scf7180000086268-augustus-gene-0.6-mRNA-1	0	CRK27
protein phosphorylation	GO:0006468	maker-scf7180000086268-augustus-gene-0.6-mRNA-1	0	CRK27
oxidoreductase activity	GO:0016491	snap_masked-scf7180000094888-processed-gene-0.0-mRNA-1	0	AT2G38240
--	GO:0055114	snap_masked-scf7180000094888-processed-gene-0.0-mRNA-1	0	AT2G38240
hydrolase activity, acting on ester bonds	GO:0016788	maker-scf7180000086051-augustus-gene-0.4-mRNA-1	0	AT5G03610
carbohydrate binding	GO:0030246	augustus_masked-scf7180000082030-processed-gene-0.1-mRNA-1	1	--
protein kinase activity	GO:0004672	maker-scf7180000085433-augustus-gene-0.0-mRNA-1	0	CRK10
ATP binding	GO:0005524	maker-scf7180000085433-augustus-gene-0.0-mRNA-1	0	CRK10
protein phosphorylation	GO:0006468	maker-scf7180000085433-augustus-gene-0.0-mRNA-1	0	CRK10
ADP binding	GO:0043531	maker-scf7180000081317-augustus-gene-0.5-mRNA-1	0	TRX5
cell redox homeostasis	GO:0045454	maker-scf7180000081317-augustus-gene-0.5-mRNA-1	0	TRX5
ADP binding	GO:0043531	snap_masked-scf7180000085973-processed-gene-0.2-mRNA-1	0	AT1G50180
protein kinase activity	GO:0004672	maker-scf7180000081526-snap-gene-0.4-mRNA-1	0	AT3G47580
ATP binding	GO:0005524	maker-scf7180000081526-snap-gene-0.4-mRNA-1	0	AT3G47580
protein phosphorylation	GO:0006468	maker-scf7180000081526-snap-gene-0.4-mRNA-1	0	AT3G47580
protein binding	GO:0005515	maker-scf7180000081526-snap-gene-0.4-mRNA-1	0	AT3G47580
protein kinase activity	GO:0004672	maker-scf7180000081758-augustus-gene-0.3-mRNA-1	0	LecRK-I.9
ATP binding	GO:0005524	maker-scf7180000081758-augustus-gene-0.3-mRNA-1	0	LecRK-I.9
protein phosphorylation	GO:0006468	maker-scf7180000081758-augustus-gene-0.3-mRNA-1	0	LecRK-I.9
nucleic acid binding	GO:0003676	augustus_masked-scf7180000084640-processed-gene-0.0-mRNA-1	1	--
RNA-DNA hybrid ribonuclease activity	GO:0004523	augustus_masked-scf7180000084640-processed-gene-0.0-mRNA-1	1	--
ADP binding	GO:0043531	maker-scf7180000083054-augustus-gene-0.2-mRNA-1	0	AT3G46730
protein binding	GO:0005515	snap_masked-scf7180000094709-processed-gene-0.1-mRNA-1	0	--
protein binding	GO:0005515	augustus_masked-scf7180000083018-processed-gene-0.2-mRNA-1	0	--
nucleic acid binding	GO:0003676	augustus_masked-scf7180000086585-processed-gene-0.0-mRNA-1	1	--
RNA-DNA hybrid ribonuclease activity	GO:0004523	augustus_masked-scf7180000086585-processed-gene-0.0-mRNA-1	1	--
magnesium ion binding	GO:0000287	maker-scf7180000084093-snap-gene-0.0-mRNA-1	0	AT3G25810
terpene synthase activity	GO:0010333	maker-scf7180000084093-snap-gene-0.0-mRNA-1	0	AT3G25810
lyase activity	GO:0016829	maker-scf7180000084093-snap-gene-0.0-mRNA-1	0	AT3G25810
protein binding	GO:0005515	augustus_masked-scf7180000089679-processed-gene-0.1-mRNA-1	0	BPM2
iron ion binding	GO:0005506	maker-scf7180000086960-augustus-gene-0.0-mRNA-1	0	CYP76C2
oxidoreductase activity, acting on paired donors, with incorporation or reduction of molecular oxygen	GO:0016705	maker-scf7180000086960-augustus-gene-0.0-mRNA-1	0	CYP76C2
heme binding	GO:0020037	maker-scf7180000086960-augustus-gene-0.0-mRNA-1	0	CYP76C2
--	GO:0055114	maker-scf7180000086960-augustus-gene-0.0-mRNA-1	0	CYP76C2
acid phosphatase activity	GO:0003993	augustus_masked-scf7180000087360-processed-gene-0.0-mRNA-1	0	PAP10
metal ion binding	GO:0046872	augustus_masked-scf7180000087360-processed-gene-0.0-mRNA-1	0	PAP10
ADP binding	GO:0043531	maker-scf7180000081844-augustus-gene-0.3-mRNA-1	0	RPM1
protein binding	GO:0005515	maker-scf7180000083006-snap-gene-0.5-mRNA-1	0	AT4G08850
protein kinase activity	GO:0004672	maker-scf7180000083006-snap-gene-0.5-mRNA-1	0	AT4G08850
ATP binding	GO:0005524	maker-scf7180000083006-snap-gene-0.5-mRNA-1	0	AT4G08850
protein phosphorylation	GO:0006468	maker-scf7180000083006-snap-gene-0.5-mRNA-1	0	AT4G08850
nucleic acid binding	GO:0003676	snap_masked-scf7180000082178-processed-gene-0.1-mRNA-1	0	--
zinc ion binding	GO:0008270	snap_masked-scf7180000082178-processed-gene-0.1-mRNA-1	0	--
protein kinase activity	GO:0004672	maker-scf7180000082566-snap-gene-0.11-mRNA-1	0	AT1G67520
protein phosphorylation	GO:0006468	maker-scf7180000082566-snap-gene-0.11-mRNA-1	0	AT1G67520
nucleic acid binding	GO:0003676	snap_masked-scf7180000083060-processed-gene-0.0-mRNA-1	1	--
RNA-DNA hybrid ribonuclease activity	GO:0004523	snap_masked-scf7180000083060-processed-gene-0.0-mRNA-1	1	--
protein kinase activity	GO:0004672	maker-scf7180000085851-augustus-gene-0.4-mRNA-1	0	AT1G11410
ATP binding	GO:0005524	maker-scf7180000085851-augustus-gene-0.4-mRNA-1	0	AT1G11410
protein phosphorylation	GO:0006468	maker-scf7180000085851-augustus-gene-0.4-mRNA-1	0	AT1G11410
protein kinase activity	GO:0004672	maker-scf7180000083089-augustus-gene-0.2-mRNA-1	0	AT1G61480
ATP binding	GO:0005524	maker-scf7180000083089-augustus-gene-0.2-mRNA-1	0	AT1G61480
protein phosphorylation	GO:0006468	maker-scf7180000083089-augustus-gene-0.2-mRNA-1	0	AT1G61480
protein binding	GO:0005515	snap_masked-scf7180000084750-processed-gene-0.0-mRNA-1	0	--
protein kinase activity	GO:0004672	maker-scf7180000087127-snap-gene-0.1-mRNA-1	0	AT5G10530
protein phosphorylation	GO:0006468	maker-scf7180000087127-snap-gene-0.1-mRNA-1	0	AT5G10530
protein binding	GO:0005515	snap_masked-scf7180000087503-processed-gene-0.0-mRNA-1	0	AT5G39390
hydrolase activity	GO:0016787	maker-scf7180000081447-snap-gene-0.2-mRNA-1	0	TOPP2
structural constituent of ribosome	GO:0003735	maker-scf7180000089843-augustus-gene-0.0-mRNA-1	0	--
ribosome	GO:0005840	maker-scf7180000089843-augustus-gene-0.0-mRNA-1	0	--
translation	GO:0006412	maker-scf7180000089843-augustus-gene-0.0-mRNA-1	0	--
nucleoside transmembrane transporter activity	GO:0005337	augustus_masked-scf7180000090339-processed-gene-0.10-mRNA-1	0	FUR1
integral component of membrane	GO:0016021	augustus_masked-scf7180000090339-processed-gene-0.10-mRNA-1	0	FUR1
nucleoside transmembrane transport	GO:1901642	augustus_masked-scf7180000090339-processed-gene-0.10-mRNA-1	0	FUR1
protein kinase activity	GO:0004672	maker-scf7180000084231-augustus-gene-0.5-mRNA-1	0	AT4G11900
ATP binding	GO:0005524	maker-scf7180000084231-augustus-gene-0.5-mRNA-1	0	AT4G11900
protein phosphorylation	GO:0006468	maker-scf7180000084231-augustus-gene-0.5-mRNA-1	0	AT4G11900
ADP binding	GO:0043531	maker-scf7180000093643-augustus-gene-0.1-mRNA-1	0	RPP13
protein kinase activity	GO:0004672	maker-scf7180000083119-augustus-gene-0.1-mRNA-1	0	CRK29
ATP binding	GO:0005524	maker-scf7180000083119-augustus-gene-0.1-mRNA-1	0	CRK29
protein phosphorylation	GO:0006468	maker-scf7180000083119-augustus-gene-0.1-mRNA-1	0	CRK29
protein binding	GO:0005515	maker-scf7180000081863-snap-gene-0.0-mRNA-1	0	--
protein kinase activity	GO:0004672	augustus_masked-scf7180000085231-processed-gene-0.0-mRNA-1	0	WAKL2
ATP binding	GO:0005524	augustus_masked-scf7180000085231-processed-gene-0.0-mRNA-1	0	WAKL2
protein phosphorylation	GO:0006468	augustus_masked-scf7180000085231-processed-gene-0.0-mRNA-1	0	WAKL2
terpene synthase activity	GO:0010333	maker-scf7180000084103-snap-gene-0.5-mRNA-1	0	AT1G70080
lyase activity	GO:0016829	maker-scf7180000084103-snap-gene-0.5-mRNA-1	0	AT1G70080
magnesium ion binding	GO:0000287	maker-scf7180000084103-snap-gene-0.5-mRNA-1	0	AT1G70080
zinc ion binding	GO:0008270	maker-scf7180000083561-snap-gene-0.2-mRNA-1	0	--
nucleic acid binding	GO:0003676	snap_masked-scf7180000086279-processed-gene-0.0-mRNA-1	0	--
RNA-DNA hybrid ribonuclease activity	GO:0004523	snap_masked-scf7180000086279-processed-gene-0.0-mRNA-1	0	--
protein binding	GO:0005515	augustus_masked-scf7180000082096-processed-gene-0.4-mRNA-1	0	AT1G03670
calmodulin binding	GO:0005516	snap_masked-scf7180000087303-processed-gene-0.0-mRNA-1	1	--
protein binding	GO:0005515	snap_masked-scf7180000088128-processed-gene-0.1-mRNA-1	0	BPM2
protein kinase activity	GO:0004672	maker-scf7180000081837-augustus-gene-0.0-mRNA-1	0	CRK39
ATP binding	GO:0005524	maker-scf7180000081837-augustus-gene-0.0-mRNA-1	0	CRK39
protein phosphorylation	GO:0006468	maker-scf7180000081837-augustus-gene-0.0-mRNA-1	0	CRK39
ADP binding	GO:0043531	maker-scf7180000083004-augustus-gene-0.2-mRNA-1	0	AT1G50180
ADP binding	GO:0043531	maker-scf7180000083379-augustus-gene-0.0-mRNA-1	0	AT3G46710
ADP binding	GO:0043531	snap_masked-scf7180000086970-processed-gene-0.0-mRNA-1	0	--
nucleic acid binding	GO:0003676	augustus_masked-scf7180000095557-processed-gene-0.0-mRNA-1	0	--
RNA-DNA hybrid ribonuclease activity	GO:0004523	augustus_masked-scf7180000095557-processed-gene-0.0-mRNA-1	0	--
nucleic acid binding	GO:0003676	snap_masked-scf7180000087490-processed-gene-0.0-mRNA-1	0	--
zinc ion binding	GO:0008270	snap_masked-scf7180000087490-processed-gene-0.0-mRNA-1	0	--
metal ion transport	GO:0030001	maker-scf7180000086175-snap-gene-0.0-mRNA-1	0	AT2G36950
metal ion binding	GO:0046872	maker-scf7180000086175-snap-gene-0.0-mRNA-1	0	AT2G36950
protein binding	GO:0005515	snap_masked-scf7180000087364-processed-gene-0.1-mRNA-1	0	AT5G62560
DNA binding	GO:0003677	maker-scf7180000081648-snap-gene-0.2-mRNA-1	0	--
protein dimerization activity	GO:0046983	maker-scf7180000081648-snap-gene-0.2-mRNA-1	0	--
protein binding	GO:0005515	augustus_masked-scf7180000089835-processed-gene-0.0-mRNA-1	0	--
L-arabinose metabolic process	GO:0046373	maker-scf7180000086366-augustus-gene-0.0-mRNA-1	0	ASD1
alpha-L-arabinofuranosidase activity	GO:0046556	maker-scf7180000086366-augustus-gene-0.0-mRNA-1	0	ASD1
magnesium ion binding	GO:0000287	maker-scf7180000081537-snap-gene-0.0-mRNA-1	0	TPS21
terpene synthase activity	GO:0010333	maker-scf7180000081537-snap-gene-0.0-mRNA-1	0	TPS21
lyase activity	GO:0016829	maker-scf7180000081537-snap-gene-0.0-mRNA-1	0	TPS21
DNA binding	GO:0003677	maker-scf7180000089777-snap-gene-0.4-mRNA-1	0	NAC012
regulation of transcription, DNA-templated	GO:0006355	maker-scf7180000089777-snap-gene-0.4-mRNA-1	0	NAC012
nucleic acid binding	GO:0003676	snap_masked-scf7180000081838-processed-gene-0.2-mRNA-1	0	--
zinc ion binding	GO:0008270	snap_masked-scf7180000081838-processed-gene-0.2-mRNA-1	0	--
ADP binding	GO:0043531	snap_masked-scf7180000095057-processed-gene-0.0-mRNA-1	0	AT3G46710
nucleic acid binding	GO:0003676	maker-scf7180000081490-snap-gene-0.4-mRNA-1	0	--
zinc ion binding	GO:0008270	maker-scf7180000081490-snap-gene-0.4-mRNA-1	0	--
proteolysis	GO:0006508	maker-scf7180000083935-augustus-gene-0.0-mRNA-1	0	RD21A
cysteine-type peptidase activity	GO:0008234	maker-scf7180000083935-augustus-gene-0.0-mRNA-1	0	RD21A
protein binding	GO:0005515	maker-scf7180000085932-snap-gene-0.2-mRNA-1	0	AT5G62510
protein kinase activity	GO:0004672	maker-scf7180000086089-snap-gene-0.0-mRNA-1	0	AT1G61430
ATP binding	GO:0005524	maker-scf7180000086089-snap-gene-0.0-mRNA-1	0	AT1G61430
protein phosphorylation	GO:0006468	maker-scf7180000086089-snap-gene-0.0-mRNA-1	0	AT1G61430
iron ion binding	GO:0005506	maker-scf7180000087445-snap-gene-0.3-mRNA-1	0	CYP71B2
oxidoreductase activity, acting on paired donors, with incorporation or reduction of molecular oxygen	GO:0016705	maker-scf7180000087445-snap-gene-0.3-mRNA-1	0	CYP71B2
heme binding	GO:0020037	maker-scf7180000087445-snap-gene-0.3-mRNA-1	0	CYP71B2
--	GO:0055114	maker-scf7180000087445-snap-gene-0.3-mRNA-1	0	CYP71B2
telomere maintenance	GO:0000723	maker-scf7180000081831-snap-gene-0.10-mRNA-1	1	--
DNA helicase activity	GO:0003678	maker-scf7180000081831-snap-gene-0.10-mRNA-1	1	--
DNA repair	GO:0006281	maker-scf7180000081831-snap-gene-0.10-mRNA-1	1	--
iron ion binding	GO:0005506	maker-scf7180000089148-snap-gene-0.0-mRNA-1	0	CYP71B8
oxidoreductase activity, acting on paired donors, with incorporation or reduction of molecular oxygen	GO:0016705	maker-scf7180000089148-snap-gene-0.0-mRNA-1	0	CYP71B8
heme binding	GO:0020037	maker-scf7180000089148-snap-gene-0.0-mRNA-1	0	CYP71B8
--	GO:0055114	maker-scf7180000089148-snap-gene-0.0-mRNA-1	0	CYP71B8
recognition of pollen	GO:0048544	maker-scf7180000085713-augustus-gene-0.2-mRNA-1	0	AT2G19130
protein kinase activity	GO:0004672	maker-scf7180000085713-augustus-gene-0.2-mRNA-1	0	AT2G19130
protein phosphorylation	GO:0006468	maker-scf7180000085713-augustus-gene-0.2-mRNA-1	0	AT2G19130
protein tyrosine kinase activity	GO:0004713	maker-scf7180000085713-augustus-gene-0.2-mRNA-1	0	AT2G19130
serine-type endopeptidase activity	GO:0004252	snap_masked-scf7180000085453-processed-gene-0.3-mRNA-1	0	SBT1.6
proteolysis	GO:0006508	snap_masked-scf7180000085453-processed-gene-0.3-mRNA-1	0	SBT1.6
ADP binding	GO:0043531	snap_masked-scf7180000090543-processed-gene-0.1-mRNA-1	0	--
calcium ion binding	GO:0005509	maker-scf7180000084286-snap-gene-0.2-mRNA-1	0	WAK2
polysaccharide binding	GO:0030247	maker-scf7180000084286-snap-gene-0.2-mRNA-1	0	WAK2
protein binding	GO:0005515	maker-scf7180000083382-augustus-gene-0.3-mRNA-1	0	AT1G55660
ADP binding	GO:0043531	snap_masked-scf7180000094521-processed-gene-0.0-mRNA-1	0	--
protein kinase activity	GO:0004672	maker-scf7180000087006-augustus-gene-0.3-mRNA-1	0	AT1G70740
ATP binding	GO:0005524	maker-scf7180000087006-augustus-gene-0.3-mRNA-1	0	AT1G70740
protein phosphorylation	GO:0006468	maker-scf7180000087006-augustus-gene-0.3-mRNA-1	0	AT1G70740
hydrolase activity, hydrolyzing O-glycosyl compounds	GO:0004553	maker-scf7180000100659-snap-gene-0.2-mRNA-1	0	AT5G10560
carbohydrate metabolic process	GO:0005975	maker-scf7180000100659-snap-gene-0.2-mRNA-1	0	AT5G10560
zinc ion binding	GO:0008270	maker-scf7180000081238-augustus-gene-0.17-mRNA-1	0	FRS5
nucleic acid binding	GO:0003676	maker-scf7180000081238-augustus-gene-0.17-mRNA-1	0	FRS5
protein binding	GO:0005515	maker-scf7180000084369-snap-gene-0.0-mRNA-1	0	AT3G47570
protein kinase activity	GO:0004672	maker-scf7180000084369-snap-gene-0.0-mRNA-1	0	AT3G47570
protein phosphorylation	GO:0006468	maker-scf7180000084369-snap-gene-0.0-mRNA-1	0	AT3G47570
protein binding	GO:0005515	maker-scf7180000082098-snap-gene-0.2-mRNA-1	0	AT3G47090
protein kinase activity	GO:0004672	maker-scf7180000082098-snap-gene-0.2-mRNA-1	0	AT3G47090
ATP binding	GO:0005524	maker-scf7180000082098-snap-gene-0.2-mRNA-1	0	AT3G47090
protein phosphorylation	GO:0006468	maker-scf7180000082098-snap-gene-0.2-mRNA-1	0	AT3G47090
protein kinase activity	GO:0004672	maker-scf7180000084249-augustus-gene-0.0-mRNA-1	0	CRK12
ATP binding	GO:0005524	maker-scf7180000084249-augustus-gene-0.0-mRNA-1	0	CRK12
protein phosphorylation	GO:0006468	maker-scf7180000084249-augustus-gene-0.0-mRNA-1	0	CRK12
ADP binding	GO:0043531	augustus_masked-scf7180000090026-processed-gene-0.1-mRNA-1	0	AT1G58390
protein kinase activity	GO:0004672	maker-scf7180000089030-augustus-gene-0.0-mRNA-1	0	AT5G10530
ATP binding	GO:0005524	maker-scf7180000089030-augustus-gene-0.0-mRNA-1	0	AT5G10530
protein phosphorylation	GO:0006468	maker-scf7180000089030-augustus-gene-0.0-mRNA-1	0	AT5G10530
zinc ion binding	GO:0008270	augustus_masked-scf7180000087846-processed-gene-0.1-mRNA-1	0	--
protein binding	GO:0005515	augustus_masked-scf7180000087233-processed-gene-0.7-mRNA-1	0	AT3G56230
GTPase activity	GO:0003924	maker-scf7180000081945-augustus-gene-0.5-mRNA-1	0	RABE1c
GTP binding	GO:0005525	maker-scf7180000081945-augustus-gene-0.5-mRNA-1	0	RABE1c
protein binding	GO:0005515	maker-scf7180000085921-snap-gene-0.5-mRNA-1	0	BPM2
acyltransferase activity, transferring groups other than amino-acyl groups	GO:0016747	maker-scf7180000083209-snap-gene-0.0-mRNA-1	0	AT2G25150
nucleic acid binding	GO:0003676	maker-scf7180000081584-augustus-gene-0.2-mRNA-1	0	--
zinc ion binding	GO:0008270	maker-scf7180000081584-augustus-gene-0.2-mRNA-1	0	--
nucleic acid binding	GO:0003676	augustus_masked-scf7180000083587-processed-gene-0.1-mRNA-1	0	--
RNA-DNA hybrid ribonuclease activity	GO:0004523	augustus_masked-scf7180000083587-processed-gene-0.1-mRNA-1	0	--
protein binding	GO:0005515	augustus_masked-scf7180000093895-processed-gene-0.2-mRNA-1	0	--
protein binding	GO:0005515	augustus_masked-scf7180000089061-processed-gene-0.1-mRNA-1	0	BPM1
nucleic acid binding	GO:0003676	snap_masked-scf7180000100736-processed-gene-0.0-mRNA-1	0	--
zinc ion binding	GO:0008270	snap_masked-scf7180000100736-processed-gene-0.0-mRNA-1	0	--
ADP binding	GO:0043531	maker-scf7180000082714-augustus-gene-0.2-mRNA-1	0	AT3G46730
protein binding	GO:0005515	maker-scf7180000086796-augustus-gene-0.3-mRNA-1	0	--
zinc ion binding	GO:0008270	maker-scf7180000081217-snap-gene-0.18-mRNA-1	0	FRS5
nucleic acid binding	GO:0003676	maker-scf7180000081217-snap-gene-0.18-mRNA-1	0	FRS5
membrane	GO:0016020	augustus_masked-scf7180000090716-processed-gene-0.1-mRNA-1	0	ABCG23
3-beta-hydroxy-delta5-steroid dehydrogenase activity	GO:0003854	snap_masked-scf7180000100016-processed-gene-0.4-mRNA-1	0	AT1G76470
steroid biosynthetic process	GO:0006694	snap_masked-scf7180000100016-processed-gene-0.4-mRNA-1	0	AT1G76470
oxidoreductase activity, acting on the CH-OH group of donors, NAD or NADP as acceptor	GO:0016616	snap_masked-scf7180000100016-processed-gene-0.4-mRNA-1	0	AT1G76470
--	GO:0055114	snap_masked-scf7180000100016-processed-gene-0.4-mRNA-1	0	AT1G76470
negative regulation of translation	GO:0017148	snap_masked-scf7180000086432-processed-gene-0.2-mRNA-1	1	--
rRNA N-glycosylase activity	GO:0030598	snap_masked-scf7180000086432-processed-gene-0.2-mRNA-1	1	--
magnesium ion binding	GO:0000287	maker-scf7180000085900-snap-gene-0.2-mRNA-1	0	TPS02
terpene synthase activity	GO:0010333	maker-scf7180000085900-snap-gene-0.2-mRNA-1	0	TPS02
lyase activity	GO:0016829	maker-scf7180000085900-snap-gene-0.2-mRNA-1	0	TPS02
protein binding	GO:0005515	augustus_masked-scf7180000083977-processed-gene-0.0-mRNA-1	0	AT4G05475
proteolysis	GO:0006508	maker-scf7180000086604-augustus-gene-0.0-mRNA-1	0	--
cysteine-type peptidase activity	GO:0008234	maker-scf7180000086604-augustus-gene-0.0-mRNA-1	0	--
--	GO:0055114	snap_masked-scf7180000090038-processed-gene-0.6-mRNA-1	0	HOT5
recognition of pollen	GO:0048544	maker-scf7180000083952-snap-gene-0.4-mRNA-1	0	AT4G27290
protein kinase activity	GO:0004672	maker-scf7180000083952-snap-gene-0.4-mRNA-1	0	AT4G27290
ATP binding	GO:0005524	maker-scf7180000083952-snap-gene-0.4-mRNA-1	0	AT4G27290
protein phosphorylation	GO:0006468	maker-scf7180000083952-snap-gene-0.4-mRNA-1	0	AT4G27290
ADP binding	GO:0043531	maker-scf7180000083071-snap-gene-0.2-mRNA-1	0	--
protein kinase activity	GO:0004672	maker-scf7180000089442-augustus-gene-0.7-mRNA-1	0	AT3G14840
ATP binding	GO:0005524	maker-scf7180000089442-augustus-gene-0.7-mRNA-1	0	AT3G14840
protein phosphorylation	GO:0006468	maker-scf7180000089442-augustus-gene-0.7-mRNA-1	0	AT3G14840
protein kinase activity	GO:0004672	maker-scf7180000083112-snap-gene-0.3-mRNA-1	0	AT3G47090
ATP binding	GO:0005524	maker-scf7180000083112-snap-gene-0.3-mRNA-1	0	AT3G47090
protein phosphorylation	GO:0006468	maker-scf7180000083112-snap-gene-0.3-mRNA-1	0	AT3G47090
protein binding	GO:0005515	maker-scf7180000083112-snap-gene-0.3-mRNA-1	0	AT3G47090
ADP binding	GO:0043531	augustus_masked-scf7180000085681-processed-gene-0.0-mRNA-1	0	AT3G46730
protein kinase activity	GO:0004672	maker-scf7180000094954-snap-gene-0.3-mRNA-1	0	IRE
ATP binding	GO:0005524	maker-scf7180000094954-snap-gene-0.3-mRNA-1	0	IRE
protein phosphorylation	GO:0006468	maker-scf7180000094954-snap-gene-0.3-mRNA-1	0	IRE
protein binding	GO:0005515	maker-scf7180000089702-snap-gene-0.1-mRNA-1	0	--
protein binding	GO:0005515	augustus_masked-scf7180000084451-processed-gene-0.0-mRNA-1	0	BPM3
oxidoreductase activity, acting on the CH-OH group of donors, NAD or NADP as acceptor	GO:0016616	augustus_masked-scf7180000083483-processed-gene-0.0-mRNA-1	0	AT4G17260
--	GO:0055114	augustus_masked-scf7180000083483-processed-gene-0.0-mRNA-1	0	AT4G17260
oxidoreductase activity	GO:0016491	augustus_masked-scf7180000083483-processed-gene-0.0-mRNA-1	0	AT4G17260
protein kinase activity	GO:0004672	snap_masked-scf7180000081451-processed-gene-0.2-mRNA-1	0	AT1G67580
ATP binding	GO:0005524	snap_masked-scf7180000081451-processed-gene-0.2-mRNA-1	0	AT1G67580
protein phosphorylation	GO:0006468	snap_masked-scf7180000081451-processed-gene-0.2-mRNA-1	0	AT1G67580
protein kinase activity	GO:0004672	maker-scf7180000082489-snap-gene-0.0-mRNA-1	0	AT3G47090
ATP binding	GO:0005524	maker-scf7180000082489-snap-gene-0.0-mRNA-1	0	AT3G47090
protein phosphorylation	GO:0006468	maker-scf7180000082489-snap-gene-0.0-mRNA-1	0	AT3G47090
protein binding	GO:0005515	maker-scf7180000082489-snap-gene-0.0-mRNA-1	0	AT3G47090
serine-type endopeptidase inhibitor activity	GO:0004867	augustus_masked-scf7180000082735-processed-gene-0.5-mRNA-1	0	--
response to wounding	GO:0009611	augustus_masked-scf7180000082735-processed-gene-0.5-mRNA-1	0	--
protein binding	GO:0005515	augustus_masked-scf7180000089255-processed-gene-0.0-mRNA-1	0	AT3G47570
protein kinase activity	GO:0004672	augustus_masked-scf7180000089255-processed-gene-0.0-mRNA-1	0	AT3G47570
ATP binding	GO:0005524	augustus_masked-scf7180000089255-processed-gene-0.0-mRNA-1	0	AT3G47570
protein phosphorylation	GO:0006468	augustus_masked-scf7180000089255-processed-gene-0.0-mRNA-1	0	AT3G47570
ADP binding	GO:0043531	snap_masked-scf7180000084662-processed-gene-0.1-mRNA-1	0	AT3G14470
ADP binding	GO:0043531	snap_masked-scf7180000087025-processed-gene-0.1-mRNA-1	0	AT3G46730
ADP binding	GO:0043531	augustus_masked-scf7180000086067-processed-gene-0.0-mRNA-1	0	ZAR1
GTPase activity	GO:0003924	maker-scf7180000081971-augustus-gene-0.2-mRNA-1	0	RABE1c
GTP binding	GO:0005525	maker-scf7180000081971-augustus-gene-0.2-mRNA-1	0	RABE1c
peroxidase activity	GO:0004601	maker-scf7180000099498-augustus-gene-0.3-mRNA-1	0	RHD2
oxidoreductase activity, acting on NAD(P)H, oxygen as acceptor	GO:0050664	maker-scf7180000099498-augustus-gene-0.3-mRNA-1	0	RHD2
--	GO:0055114	maker-scf7180000099498-augustus-gene-0.3-mRNA-1	0	RHD2
protein kinase activity	GO:0004672	snap_masked-scf7180000081218-processed-gene-0.21-mRNA-1	0	CRK25
ATP binding	GO:0005524	snap_masked-scf7180000081218-processed-gene-0.21-mRNA-1	0	CRK25
protein phosphorylation	GO:0006468	snap_masked-scf7180000081218-processed-gene-0.21-mRNA-1	0	CRK25
nitrogen compound transport	GO:0071705	augustus_masked-scf7180000089409-processed-gene-0.1-mRNA-1	0	UPS2
iron ion binding	GO:0005506	augustus_masked-scf7180000082604-processed-gene-0.1-mRNA-1	0	CYP89A6
oxidoreductase activity, acting on paired donors, with incorporation or reduction of molecular oxygen	GO:0016705	augustus_masked-scf7180000082604-processed-gene-0.1-mRNA-1	0	CYP89A6
heme binding	GO:0020037	augustus_masked-scf7180000082604-processed-gene-0.1-mRNA-1	0	CYP89A6
--	GO:0055114	augustus_masked-scf7180000082604-processed-gene-0.1-mRNA-1	0	CYP89A6
electron transfer activity	GO:0009055	maker-scf7180000095962-snap-gene-0.0-mRNA-1	0	AT2G26720
protein binding	GO:0005515	augustus_masked-scf7180000081542-processed-gene-0.1-mRNA-1	0	AT3G47090
protein kinase activity	GO:0004672	augustus_masked-scf7180000081542-processed-gene-0.1-mRNA-1	0	AT3G47090
ATP binding	GO:0005524	augustus_masked-scf7180000081542-processed-gene-0.1-mRNA-1	0	AT3G47090
protein phosphorylation	GO:0006468	augustus_masked-scf7180000081542-processed-gene-0.1-mRNA-1	0	AT3G47090
protein binding	GO:0005515	snap_masked-scf7180000094074-processed-gene-0.1-mRNA-1	0	--
ADP binding	GO:0043531	maker-scf7180000082175-snap-gene-0.2-mRNA-1	0	AT3G14470
ADP binding	GO:0043531	maker-scf7180000093775-snap-gene-0.3-mRNA-1	0	AT3G46730
protein binding	GO:0005515	augustus_masked-scf7180000082803-processed-gene-0.3-mRNA-1	0	--
protein kinase activity	GO:0004672	maker-scf7180000085746-augustus-gene-0.3-mRNA-1	0	AT5G49780
ATP binding	GO:0005524	maker-scf7180000085746-augustus-gene-0.3-mRNA-1	0	AT5G49780
protein phosphorylation	GO:0006468	maker-scf7180000085746-augustus-gene-0.3-mRNA-1	0	AT5G49780
iron ion binding	GO:0005506	maker-scf7180000081560-snap-gene-0.4-mRNA-1	0	CYP71B37
oxidoreductase activity, acting on paired donors, with incorporation or reduction of molecular oxygen	GO:0016705	maker-scf7180000081560-snap-gene-0.4-mRNA-1	0	CYP71B37
heme binding	GO:0020037	maker-scf7180000081560-snap-gene-0.4-mRNA-1	0	CYP71B37
--	GO:0055114	maker-scf7180000081560-snap-gene-0.4-mRNA-1	0	CYP71B37
protein kinase activity	GO:0004672	maker-scf7180000087281-augustus-gene-0.0-mRNA-1	0	AT1G07650
ATP binding	GO:0005524	maker-scf7180000087281-augustus-gene-0.0-mRNA-1	0	AT1G07650
protein phosphorylation	GO:0006468	maker-scf7180000087281-augustus-gene-0.0-mRNA-1	0	AT1G07650
GTP binding	GO:0005525	maker-scf7180000081638-augustus-gene-0.4-mRNA-1	0	LOS1
GTPase activity	GO:0003924	maker-scf7180000081638-augustus-gene-0.4-mRNA-1	0	LOS1
ADP binding	GO:0043531	augustus_masked-scf7180000085767-processed-gene-0.0-mRNA-1	0	--
ATP binding	GO:0005524	snap_masked-scf7180000089411-processed-gene-0.0-mRNA-1	0	ABCG23
ATP hydrolysis activity	GO:0016887	snap_masked-scf7180000089411-processed-gene-0.0-mRNA-1	0	ABCG23
membrane	GO:0016020	snap_masked-scf7180000089411-processed-gene-0.0-mRNA-1	0	ABCG23
protein kinase activity	GO:0004672	maker-scf7180000081543-augustus-gene-0.1-mRNA-1	0	AT3G14390
protein phosphorylation	GO:0006468	maker-scf7180000081543-augustus-gene-0.1-mRNA-1	0	AT3G14390
catalytic activity	GO:0003824	maker-scf7180000081543-augustus-gene-0.1-mRNA-1	0	AT3G14390
ATP binding	GO:0005524	maker-scf7180000081543-augustus-gene-0.1-mRNA-1	0	AT3G14390
ADP binding	GO:0043531	maker-scf7180000081336-snap-gene-0.14-mRNA-1	0	AT3G14470
ADP binding	GO:0043531	maker-scf7180000083137-augustus-gene-0.2-mRNA-1	0	RPM1
protein binding	GO:0005515	augustus_masked-scf7180000095896-processed-gene-0.0-mRNA-1	0	--
iron ion binding	GO:0005506	augustus_masked-scf7180000092285-processed-gene-0.1-mRNA-1	0	CYP71A26
oxidoreductase activity, acting on paired donors, with incorporation or reduction of molecular oxygen	GO:0016705	augustus_masked-scf7180000092285-processed-gene-0.1-mRNA-1	0	CYP71A26
heme binding	GO:0020037	augustus_masked-scf7180000092285-processed-gene-0.1-mRNA-1	0	CYP71A26
--	GO:0055114	augustus_masked-scf7180000092285-processed-gene-0.1-mRNA-1	0	CYP71A26
mRNA processing	GO:0006397	maker-scf7180000100763-augustus-gene-0.0-mRNA-1	0	ESP3
mRNA processing	GO:0006397	maker-scf7180000086843-augustus-gene-0.0-mRNA-1	0	ESP3
nucleic acid binding	GO:0003676	augustus_masked-scf7180000086994-processed-gene-0.1-mRNA-1	0	--
zinc ion binding	GO:0008270	augustus_masked-scf7180000086994-processed-gene-0.1-mRNA-1	0	--
DNA binding	GO:0003677	maker-scf7180000081676-snap-gene-0.9-mRNA-1	0	DAYSLEEPER
protein binding	GO:0005515	maker-scf7180000081242-augustus-gene-0.2-mRNA-1	0	AT1G79990
protein binding	GO:0005515	maker-scf7180000084676-snap-gene-0.1-mRNA-1	0	AT1G03670
protein binding	GO:0005515	maker-scf7180000081244-augustus-gene-0.0-mRNA-1	0	PVA12
galactoside 2-alpha-L-fucosyltransferase activity	GO:0008107	augustus_masked-scf7180000081883-processed-gene-0.1-mRNA-1	0	FT1
membrane	GO:0016020	augustus_masked-scf7180000081883-processed-gene-0.1-mRNA-1	0	FT1
cell wall biogenesis	GO:0042546	augustus_masked-scf7180000081883-processed-gene-0.1-mRNA-1	0	FT1
ADP binding	GO:0043531	augustus_masked-scf7180000083577-processed-gene-0.2-mRNA-1	0	RPM1
recognition of pollen	GO:0048544	augustus_masked-scf7180000089735-processed-gene-0.0-mRNA-1	0	AT2G19130
cell redox homeostasis	GO:0045454	maker-scf7180000090327-augustus-gene-0.1-mRNA-1	0	TH9
ADP binding	GO:0043531	augustus_masked-scf7180000081274-processed-gene-0.0-mRNA-1	0	RPM1
protein binding	GO:0005515	maker-scf7180000082759-augustus-gene-0.2-mRNA-1	0	ERD9
catalytic activity	GO:0003824	maker-scf7180000081271-augustus-gene-0.11-mRNA-1	0	ADCL
protein kinase activity	GO:0004672	maker-scf7180000084015-snap-gene-0.8-mRNA-1	0	AT1G11300
ATP binding	GO:0005524	maker-scf7180000084015-snap-gene-0.8-mRNA-1	0	AT1G11300
protein phosphorylation	GO:0006468	maker-scf7180000084015-snap-gene-0.8-mRNA-1	0	AT1G11300
protein binding	GO:0005515	snap_masked-scf7180000100941-processed-gene-0.0-mRNA-1	0	AT3G07870
protein kinase activity	GO:0004672	maker-scf7180000089932-augustus-gene-0.0-mRNA-1	0	AT1G07870
ATP binding	GO:0005524	maker-scf7180000089932-augustus-gene-0.0-mRNA-1	0	AT1G07870
protein phosphorylation	GO:0006468	maker-scf7180000089932-augustus-gene-0.0-mRNA-1	0	AT1G07870
ubiquitin-dependent protein catabolic process	GO:0006511	snap_masked-scf7180000092318-processed-gene-0.1-mRNA-1	0	SK19
protein kinase activity	GO:0004672	augustus_masked-scf7180000082191-processed-gene-0.3-mRNA-1	1	AT4G02420
ATP binding	GO:0005524	augustus_masked-scf7180000082191-processed-gene-0.3-mRNA-1	1	AT4G02420
protein phosphorylation	GO:0006468	augustus_masked-scf7180000082191-processed-gene-0.3-mRNA-1	1	AT4G02420
carbohydrate binding	GO:0030246	augustus_masked-scf7180000082191-processed-gene-0.3-mRNA-1	1	AT4G02420
tryptophan synthase activity	GO:0004834	maker-scf7180000082684-augustus-gene-0.8-mRNA-1	0	AT4G02610
tryptophan metabolic process	GO:0006568	maker-scf7180000082684-augustus-gene-0.8-mRNA-1	0	AT4G02610
iron ion binding	GO:0005506	augustus_masked-scf7180000082909-processed-gene-0.0-mRNA-1	0	CYP71B17
oxidoreductase activity, acting on paired donors, with incorporation or reduction of molecular oxygen	GO:0016705	augustus_masked-scf7180000082909-processed-gene-0.0-mRNA-1	0	CYP71B17
heme binding	GO:0020037	augustus_masked-scf7180000082909-processed-gene-0.0-mRNA-1	0	CYP71B17
--	GO:0055114	augustus_masked-scf7180000082909-processed-gene-0.0-mRNA-1	0	CYP71B17
acyltransferase activity, transferring groups other than amino-acyl groups	GO:0016747	maker-scf7180000083288-augustus-gene-0.3-mRNA-1	0	AT3G29680
DNA binding	GO:0003677	maker-scf7180000083471-augustus-gene-0.0-mRNA-1	0	NAC083
regulation of transcription, DNA-templated	GO:0006355	maker-scf7180000083471-augustus-gene-0.0-mRNA-1	0	NAC083
nucleic acid binding	GO:0003676	maker-scf7180000081260-augustus-gene-0.0-mRNA-1	0	FRS5
zinc ion binding	GO:0008270	maker-scf7180000081260-augustus-gene-0.0-mRNA-1	0	FRS5
ADP binding	GO:0043531	augustus_masked-scf7180000082088-processed-gene-0.2-mRNA-1	0	AT3G46710
protein binding	GO:0005515	snap_masked-scf7180000095918-processed-gene-0.1-mRNA-1	0	--
peroxidase activity	GO:0004601	augustus_masked-scf7180000089282-processed-gene-0.0-mRNA-1	0	--
response to oxidative stress	GO:0006979	augustus_masked-scf7180000089282-processed-gene-0.0-mRNA-1	0	--
heme binding	GO:0020037	augustus_masked-scf7180000089282-processed-gene-0.0-mRNA-1	0	--
--	GO:0055114	augustus_masked-scf7180000089282-processed-gene-0.0-mRNA-1	0	--
ADP binding	GO:0043531	maker-scf7180000084194-snap-gene-0.4-mRNA-1	0	--
protein kinase activity	GO:0004672	maker-scf7180000085506-augustus-gene-0.1-mRNA-1	0	CRK40
ATP binding	GO:0005524	maker-scf7180000085506-augustus-gene-0.1-mRNA-1	0	CRK40
protein phosphorylation	GO:0006468	maker-scf7180000085506-augustus-gene-0.1-mRNA-1	0	CRK40
ATP binding	GO:0005524	maker-scf7180000082433-augustus-gene-0.5-mRNA-1	0	AT5G40000
carbohydrate metabolic process	GO:0005975	maker-scf7180000084643-snap-gene-0.2-mRNA-1	0	CHIA
iron ion binding	GO:0005506	augustus_masked-scf7180000086963-processed-gene-0.0-mRNA-1	0	CYP71B2
oxidoreductase activity, acting on paired donors, with incorporation or reduction of molecular oxygen	GO:0016705	augustus_masked-scf7180000086963-processed-gene-0.0-mRNA-1	0	CYP71B2
heme binding	GO:0020037	augustus_masked-scf7180000086963-processed-gene-0.0-mRNA-1	0	CYP71B2
--	GO:0055114	augustus_masked-scf7180000086963-processed-gene-0.0-mRNA-1	0	CYP71B2
defense response	GO:0006952	maker-scf7180000084402-snap-gene-0.6-mRNA-1	0	--
nucleic acid binding	GO:0003676	maker-scf7180000081236-snap-gene-0.1-mRNA-1	0	--
zinc ion binding	GO:0008270	maker-scf7180000081236-snap-gene-0.1-mRNA-1	0	--
nucleic acid binding	GO:0003676	maker-scf7180000083055-snap-gene-0.0-mRNA-1	0	ATRBP45C
ADP binding	GO:0043531	snap_masked-scf7180000083193-processed-gene-0.3-mRNA-1	0	RPP13
protein binding	GO:0005515	maker-scf7180000089057-snap-gene-0.7-mRNA-1	0	--
oxidoreductase activity, acting on single donors with incorporation of molecular oxygen, incorporation of two atoms of oxygen	GO:0016702	maker-scf7180000083623-augustus-gene-0.0-mRNA-1	0	CCD8
--	GO:0055114	maker-scf7180000083623-augustus-gene-0.0-mRNA-1	0	CCD8
nucleic acid binding	GO:0003676	snap_masked-scf7180000093748-processed-gene-0.0-mRNA-1	0	--
zinc ion binding	GO:0008270	snap_masked-scf7180000093748-processed-gene-0.0-mRNA-1	0	--
acyltransferase activity, transferring groups other than amino-acyl groups	GO:0016747	maker-scf7180000088277-snap-gene-0.4-mRNA-1	0	AT1G32910
nucleic acid binding	GO:0003676	maker-scf7180000083427-augustus-gene-0.2-mRNA-1	0	--
zinc ion binding	GO:0008270	maker-scf7180000083427-augustus-gene-0.2-mRNA-1	0	--
protein kinase activity	GO:0004672	maker-scf7180000087590-snap-gene-0.0-mRNA-1	0	CRK15
ATP binding	GO:0005524	maker-scf7180000087590-snap-gene-0.0-mRNA-1	0	CRK15
protein phosphorylation	GO:0006468	maker-scf7180000087590-snap-gene-0.0-mRNA-1	0	CRK15
vacuolar transport	GO:0007034	maker-scf7180000087896-augustus-gene-0.0-mRNA-1	0	VPS60.2
nucleic acid binding	GO:0003676	snap_masked-scf7180000100175-processed-gene-0.0-mRNA-1	0	--
zinc ion binding	GO:0008270	snap_masked-scf7180000100175-processed-gene-0.0-mRNA-1	0	--
protein binding	GO:0005515	maker-scf7180000083933-snap-gene-0.3-mRNA-1	0	--
protein kinase activity	GO:0004672	maker-scf7180000085407-snap-gene-0.1-mRNA-1	0	NIK3
ATP binding	GO:0005524	maker-scf7180000085407-snap-gene-0.1-mRNA-1	0	NIK3
protein phosphorylation	GO:0006468	maker-scf7180000085407-snap-gene-0.1-mRNA-1	0	NIK3
nucleic acid binding	GO:0003676	maker-scf7180000096220-snap-gene-0.0-mRNA-1	0	AT5G43530
zinc ion binding	GO:0008270	maker-scf7180000096220-snap-gene-0.0-mRNA-1	0	AT5G43530
hydrolase activity, acting on acid anhydrides, in phosphorus-containing anhydrides	GO:0016818	maker-scf7180000096220-snap-gene-0.0-mRNA-1	0	AT5G43530
protein kinase activity	GO:0004672	augustus_masked-scf7180000085888-processed-gene-0.0-mRNA-1	0	MPA24.5
ATP binding	GO:0005524	augustus_masked-scf7180000085888-processed-gene-0.0-mRNA-1	0	MPA24.5
protein phosphorylation	GO:0006468	augustus_masked-scf7180000085888-processed-gene-0.0-mRNA-1	0	MPA24.5
ADP binding	GO:0043531	maker-scf7180000082462-snap-gene-0.2-mRNA-1	0	--
GTPase activity	GO:0003924	maker-scf7180000083754-augustus-gene-0.1-mRNA-1	0	ARA6
GTP binding	GO:0005525	maker-scf7180000083754-augustus-gene-0.1-mRNA-1	0	ARA6
protein binding	GO:0005515	augustus_masked-scf7180000082349-processed-gene-0.3-mRNA-1	0	--
nucleic acid binding	GO:0003676	augustus_masked-scf7180000083633-processed-gene-0.1-mRNA-1	0	--
zinc ion binding	GO:0008270	augustus_masked-scf7180000083633-processed-gene-0.1-mRNA-1	0	--
protein kinase activity	GO:0004672	maker-scf7180000082422-augustus-gene-0.2-mRNA-1	0	AT3G47090
ATP binding	GO:0005524	maker-scf7180000082422-augustus-gene-0.2-mRNA-1	0	AT3G47090
protein phosphorylation	GO:0006468	maker-scf7180000082422-augustus-gene-0.2-mRNA-1	0	AT3G47090
protein binding	GO:0005515	maker-scf7180000082422-augustus-gene-0.2-mRNA-1	0	AT3G47090
ADP binding	GO:0043531	maker-scf7180000081807-augustus-gene-0.3-mRNA-1	0	AT3G14470
protein binding	GO:0005515	snap_masked-scf7180000095362-processed-gene-0.1-mRNA-1	0	--
telomere maintenance	GO:0000723	maker-scf7180000082063-augustus-gene-0.3-mRNA-1	1	AT5G28780
DNA helicase activity	GO:0003678	maker-scf7180000082063-augustus-gene-0.3-mRNA-1	1	AT5G28780
DNA repair	GO:0006281	maker-scf7180000082063-augustus-gene-0.3-mRNA-1	1	AT5G28780
helicase activity	GO:0004386	maker-scf7180000082063-augustus-gene-0.3-mRNA-1	1	AT5G28780
ATP binding	GO:0005524	maker-scf7180000082063-augustus-gene-0.3-mRNA-1	1	AT5G28780
nucleic acid binding	GO:0003676	augustus_masked-scf7180000084321-processed-gene-0.1-mRNA-1	0	--
zinc ion binding	GO:0008270	augustus_masked-scf7180000084321-processed-gene-0.1-mRNA-1	0	--
exocyst	GO:0000145	augustus_masked-scf7180000090177-processed-gene-0.0-mRNA-1	0	EXO70D1
exocytosis	GO:0006887	augustus_masked-scf7180000090177-processed-gene-0.0-mRNA-1	0	EXO70D1
metal ion binding	GO:0046872	maker-scf7180000081540-augustus-gene-0.1-mRNA-1	0	AT5G60250
iron ion binding	GO:0005506	maker-scf7180000088893-augustus-gene-0.3-mRNA-1	0	TT7
oxidoreductase activity, acting on paired donors, with incorporation or reduction of molecular oxygen	GO:0016705	maker-scf7180000088893-augustus-gene-0.3-mRNA-1	0	TT7
heme binding	GO:0020037	maker-scf7180000088893-augustus-gene-0.3-mRNA-1	0	TT7
--	GO:0055114	maker-scf7180000088893-augustus-gene-0.3-mRNA-1	0	TT7
peroxidase activity	GO:0004601	snap_masked-scf7180000099121-processed-gene-0.0-mRNA-1	0	AT5G58400
response to oxidative stress	GO:0006979	snap_masked-scf7180000099121-processed-gene-0.0-mRNA-1	0	AT5G58400
heme binding	GO:0020037	snap_masked-scf7180000099121-processed-gene-0.0-mRNA-1	0	AT5G58400
--	GO:0055114	snap_masked-scf7180000099121-processed-gene-0.0-mRNA-1	0	AT5G58400
peroxidase activity	GO:0004601	maker-scf7180000088903-augustus-gene-0.0-mRNA-1	0	AT3G01190
response to oxidative stress	GO:0006979	maker-scf7180000088903-augustus-gene-0.0-mRNA-1	0	AT3G01190
heme binding	GO:0020037	maker-scf7180000088903-augustus-gene-0.0-mRNA-1	0	AT3G01190
--	GO:0055114	maker-scf7180000088903-augustus-gene-0.0-mRNA-1	0	AT3G01190
calcium ion binding	GO:0005509	maker-scf7180000087017-snap-gene-0.3-mRNA-1	0	WAK4
peptidyl-prolyl cis-trans isomerase activity	GO:0003755	maker-scf7180000089206-augustus-gene-0.0-mRNA-1	0	ROF2
protein binding	GO:0005515	maker-scf7180000081890-snap-gene-0.2-mRNA-1	0	--
integral component of membrane	GO:0016021	maker-scf7180000084123-snap-gene-0.4-mRNA-1	0	AT4G28088
protein binding	GO:0005515	augustus_masked-scf7180000087433-processed-gene-0.1-mRNA-1	0	--
protein binding	GO:0005515	augustus_masked-scf7180000082881-processed-gene-0.1-mRNA-1	0	BPM3
iron ion binding	GO:0005506	augustus_masked-scf7180000089122-processed-gene-0.0-mRNA-1	0	CYP51G1
oxidoreductase activity, acting on paired donors, with incorporation or reduction of molecular oxygen	GO:0016705	augustus_masked-scf7180000089122-processed-gene-0.0-mRNA-1	0	CYP51G1
heme binding	GO:0020037	augustus_masked-scf7180000089122-processed-gene-0.0-mRNA-1	0	CYP51G1
--	GO:0055114	augustus_masked-scf7180000089122-processed-gene-0.0-mRNA-1	0	CYP51G1
ADP binding	GO:0043531	maker-scf7180000081581-augustus-gene-0.1-mRNA-1	0	--
protein binding	GO:0005515	maker-scf7180000086650-snap-gene-0.7-mRNA-1	0	ATXR2
zinc ion binding	GO:0008270	maker-scf7180000081220-augustus-gene-0.43-mRNA-1	0	--
ADP binding	GO:0043531	augustus_masked-scf7180000082251-processed-gene-0.0-mRNA-1	0	AT3G14470
zinc ion binding	GO:0008270	maker-scf7180000081221-augustus-gene-0.4-mRNA-1	0	FRS5
nucleic acid binding	GO:0003676	maker-scf7180000081221-augustus-gene-0.4-mRNA-1	0	FRS5
protein kinase activity	GO:0004672	maker-scf7180000088581-augustus-gene-0.0-mRNA-1	0	IOS1
ATP binding	GO:0005524	maker-scf7180000088581-augustus-gene-0.0-mRNA-1	0	IOS1
protein phosphorylation	GO:0006468	maker-scf7180000088581-augustus-gene-0.0-mRNA-1	0	IOS1
membrane	GO:0016020	augustus_masked-scf7180000081992-processed-gene-0.0-mRNA-1	0	ABCG23
ATP binding	GO:0005524	augustus_masked-scf7180000081992-processed-gene-0.0-mRNA-1	0	ABCG23
ATP hydrolysis activity	GO:0016887	augustus_masked-scf7180000081992-processed-gene-0.0-mRNA-1	0	ABCG23
nucleic acid binding	GO:0003676	maker-scf7180000085979-snap-gene-0.0-mRNA-1	0	--
RNA-DNA hybrid ribonuclease activity	GO:0004523	maker-scf7180000085979-snap-gene-0.0-mRNA-1	0	--
polysaccharide binding	GO:0030247	augustus_masked-scf7180000087941-processed-gene-0.1-mRNA-1	0	--
protein kinase activity	GO:0004672	maker-scf7180000081588-snap-gene-0.5-mRNA-1	0	CES101
ATP binding	GO:0005524	maker-scf7180000081588-snap-gene-0.5-mRNA-1	0	CES101
protein phosphorylation	GO:0006468	maker-scf7180000081588-snap-gene-0.5-mRNA-1	0	CES101
negative regulation of translation	GO:0017148	augustus_masked-scf7180000086432-processed-gene-0.0-mRNA-1	1	--
rRNA N-glycosylase activity	GO:0030598	augustus_masked-scf7180000086432-processed-gene-0.0-mRNA-1	1	--
ADP binding	GO:0043531	snap_masked-scf7180000082561-processed-gene-0.1-mRNA-1	0	AT1G59780
nucleic acid binding	GO:0003676	maker-scf7180000082747-snap-gene-0.2-mRNA-1	0	--
zinc ion binding	GO:0008270	maker-scf7180000082747-snap-gene-0.2-mRNA-1	0	--
protein binding	GO:0005515	maker-scf7180000082071-snap-gene-0.12-mRNA-1	0	--
protein kinase activity	GO:0004672	maker-scf7180000083968-snap-gene-0.1-mRNA-1	0	AT5G26150
ATP binding	GO:0005524	maker-scf7180000083968-snap-gene-0.1-mRNA-1	0	AT5G26150
protein phosphorylation	GO:0006468	maker-scf7180000083968-snap-gene-0.1-mRNA-1	0	AT5G26150
nucleic acid binding	GO:0003676	snap_masked-scf7180000085400-processed-gene-0.1-mRNA-1	0	--
zinc ion binding	GO:0008270	snap_masked-scf7180000085400-processed-gene-0.1-mRNA-1	0	--
proteolysis	GO:0006508	augustus_masked-scf7180000099082-processed-gene-0.0-mRNA-1	0	SAG12
cysteine-type peptidase activity	GO:0008234	augustus_masked-scf7180000099082-processed-gene-0.0-mRNA-1	0	SAG12
protein kinase activity	GO:0004672	maker-scf7180000082493-augustus-gene-0.0-mRNA-1	0	CRK7
ATP binding	GO:0005524	maker-scf7180000082493-augustus-gene-0.0-mRNA-1	0	CRK7
protein phosphorylation	GO:0006468	maker-scf7180000082493-augustus-gene-0.0-mRNA-1	0	CRK7
protein kinase activity	GO:0004672	maker-scf7180000082487-augustus-gene-0.0-mRNA-1	0	AT3G62220
protein phosphorylation	GO:0006468	maker-scf7180000082487-augustus-gene-0.0-mRNA-1	0	AT3G62220
ATP binding	GO:0005524	maker-scf7180000082487-augustus-gene-0.0-mRNA-1	0	AT3G62220
protein kinase activity	GO:0004672	maker-scf7180000082526-snap-gene-0.0-mRNA-1	0	AT5G49760
ATP binding	GO:0005524	maker-scf7180000082526-snap-gene-0.0-mRNA-1	0	AT5G49760
protein phosphorylation	GO:0006468	maker-scf7180000082526-snap-gene-0.0-mRNA-1	0	AT5G49760
protein binding	GO:0005515	augustus_masked-scf7180000089306-processed-gene-0.1-mRNA-1	0	AT5G39390
protein kinase activity	GO:0004672	augustus_masked-scf7180000085503-processed-gene-0.2-mRNA-1	0	AT3G47090
ATP binding	GO:0005524	augustus_masked-scf7180000085503-processed-gene-0.2-mRNA-1	0	AT3G47090
protein phosphorylation	GO:0006468	augustus_masked-scf7180000085503-processed-gene-0.2-mRNA-1	0	AT3G47090
protein binding	GO:0005515	augustus_masked-scf7180000085503-processed-gene-0.2-mRNA-1	0	AT3G47090
catalytic activity	GO:0003824	maker-scf7180000082271-augustus-gene-0.1-mRNA-1	0	IRX4
--	GO:0050662	maker-scf7180000082271-augustus-gene-0.1-mRNA-1	0	IRX4
protein kinase activity	GO:0004672	snap_masked-scf7180000086744-processed-gene-0.0-mRNA-1	0	CRK41
ATP binding	GO:0005524	snap_masked-scf7180000086744-processed-gene-0.0-mRNA-1	0	CRK41
protein phosphorylation	GO:0006468	snap_masked-scf7180000086744-processed-gene-0.0-mRNA-1	0	CRK41
ADP binding	GO:0043531	augustus_masked-scf7180000083908-processed-gene-0.0-mRNA-1	0	RPP13
protein binding	GO:0005515	augustus_masked-scf7180000084145-processed-gene-0.2-mRNA-1	0	BPM4
serine-type carboxypeptidase activity	GO:0004185	maker-scf7180000087196-snap-gene-0.1-mRNA-1	0	SCPL51
proteolysis	GO:0006508	maker-scf7180000087196-snap-gene-0.1-mRNA-1	0	SCPL51
nucleic acid binding	GO:0003676	maker-scf7180000082101-snap-gene-0.1-mRNA-1	0	--
zinc ion binding	GO:0008270	maker-scf7180000082101-snap-gene-0.1-mRNA-1	0	--
nucleic acid binding	GO:0003676	snap_masked-scf7180000096567-processed-gene-0.0-mRNA-1	0	--
RNA-DNA hybrid ribonuclease activity	GO:0004523	snap_masked-scf7180000096567-processed-gene-0.0-mRNA-1	0	--
protein binding	GO:0005515	maker-scf7180000082606-snap-gene-0.0-mRNA-1	0	--
nucleic acid binding	GO:0003676	snap_masked-scf7180000087044-processed-gene-0.0-mRNA-1	0	--
zinc ion binding	GO:0008270	snap_masked-scf7180000087044-processed-gene-0.0-mRNA-1	0	--
ADP binding	GO:0043531	augustus_masked-scf7180000084053-processed-gene-0.1-mRNA-1	0	RPM1
ADP binding	GO:0043531	maker-scf7180000083730-snap-gene-0.1-mRNA-1	0	AT1G50180
protein binding	GO:0005515	maker-scf7180000083321-snap-gene-0.2-mRNA-1	0	RLP54
protein binding	GO:0005515	augustus_masked-scf7180000084057-processed-gene-0.0-mRNA-1	0	AT5G39390
proteolysis	GO:0006508	maker-scf7180000087077-snap-gene-0.5-mRNA-1	0	--
cysteine-type peptidase activity	GO:0008234	maker-scf7180000087077-snap-gene-0.5-mRNA-1	0	--
ADP binding	GO:0043531	maker-scf7180000081856-snap-gene-0.12-mRNA-1	0	AT3G14470
protein kinase activity	GO:0004672	maker-scf7180000085573-augustus-gene-0.4-mRNA-1	0	AT2G01820
protein phosphorylation	GO:0006468	maker-scf7180000085573-augustus-gene-0.4-mRNA-1	0	AT2G01820
nucleic acid binding	GO:0003676	snap_masked-scf7180000089687-processed-gene-0.0-mRNA-1	0	--
RNA-DNA hybrid ribonuclease activity	GO:0004523	snap_masked-scf7180000089687-processed-gene-0.0-mRNA-1	0	--
proteolysis	GO:0006508	maker-scf7180000081470-snap-gene-0.5-mRNA-1	0	--
cysteine-type peptidase activity	GO:0008234	maker-scf7180000081470-snap-gene-0.5-mRNA-1	0	--
nucleic acid binding	GO:0003676	snap_masked-scf7180000086629-processed-gene-0.1-mRNA-1	0	--
RNA-DNA hybrid ribonuclease activity	GO:0004523	snap_masked-scf7180000086629-processed-gene-0.1-mRNA-1	0	--
oxidoreductase activity	GO:0016491	maker-scf7180000096195-augustus-gene-0.0-mRNA-1	0	AT1G77330
--	GO:0055114	maker-scf7180000096195-augustus-gene-0.0-mRNA-1	0	AT1G77330
polysaccharide binding	GO:0030247	augustus_masked-scf7180000088911-processed-gene-0.0-mRNA-1	0	--
protein kinase activity	GO:0004672	maker-scf7180000085541-augustus-gene-0.2-mRNA-1	0	CRK7
ATP binding	GO:0005524	maker-scf7180000085541-augustus-gene-0.2-mRNA-1	0	CRK7
protein phosphorylation	GO:0006468	maker-scf7180000085541-augustus-gene-0.2-mRNA-1	0	CRK7
protein binding	GO:0005515	maker-scf7180000086747-snap-gene-0.2-mRNA-1	0	--
ADP binding	GO:0043531	snap_masked-scf7180000081548-processed-gene-0.0-mRNA-1	0	--
ADP binding	GO:0043531	snap_masked-scf7180000087323-processed-gene-0.1-mRNA-1	0	RFL1
ADP binding	GO:0043531	maker-scf7180000082478-snap-gene-0.2-mRNA-1	0	--
negative regulation of translation	GO:0017148	maker-scf7180000086926-augustus-gene-0.2-mRNA-1	1	--
rRNA N-glycosylase activity	GO:0030598	maker-scf7180000086926-augustus-gene-0.2-mRNA-1	1	--
nucleic acid binding	GO:0003676	augustus_masked-scf7180000082196-processed-gene-0.2-mRNA-1	0	--
zinc ion binding	GO:0008270	augustus_masked-scf7180000082196-processed-gene-0.2-mRNA-1	0	--
nucleic acid binding	GO:0003676	augustus_masked-scf7180000083062-processed-gene-0.2-mRNA-1	0	--
zinc ion binding	GO:0008270	augustus_masked-scf7180000083062-processed-gene-0.2-mRNA-1	0	--
protein binding	GO:0005515	maker-scf7180000086236-snap-gene-0.2-mRNA-1	0	--
protein binding	GO:0005515	augustus_masked-scf7180000082527-processed-gene-0.6-mRNA-1	0	AT5G02920
ADP binding	GO:0043531	maker-scf7180000082994-snap-gene-0.2-mRNA-1	0	RPM1
protein binding	GO:0005515	augustus_masked-scf7180000085968-processed-gene-0.0-mRNA-1	0	--
protein binding	GO:0005515	augustus_masked-scf7180000086964-processed-gene-0.0-mRNA-1	0	--
protein kinase activity	GO:0004672	maker-scf7180000093720-snap-gene-0.4-mRNA-1	0	AT3G47580
ATP binding	GO:0005524	maker-scf7180000093720-snap-gene-0.4-mRNA-1	0	AT3G47580
protein phosphorylation	GO:0006468	maker-scf7180000093720-snap-gene-0.4-mRNA-1	0	AT3G47580
ADP binding	GO:0043531	snap_masked-scf7180000083093-processed-gene-0.0-mRNA-1	0	--
O-methyltransferase activity	GO:0008171	augustus_masked-scf7180000094411-processed-gene-0.0-mRNA-1	0	AT4G35160
protein binding	GO:0005515	augustus_masked-scf7180000086096-processed-gene-0.0-mRNA-1	0	--
nucleic acid binding	GO:0003676	snap_masked-scf7180000092251-processed-gene-0.0-mRNA-1	0	--
RNA-DNA hybrid ribonuclease activity	GO:0004523	snap_masked-scf7180000092251-processed-gene-0.0-mRNA-1	0	--
nucleic acid binding	GO:0003676	maker-scf7180000081654-snap-gene-0.3-mRNA-1	0	--
zinc ion binding	GO:0008270	maker-scf7180000081654-snap-gene-0.3-mRNA-1	0	--
protein binding	GO:0005515	augustus_masked-scf7180000086472-processed-gene-0.0-mRNA-1	0	--
protein binding	GO:0005515	augustus_masked-scf7180000086906-processed-gene-0.0-mRNA-1	0	--
protein kinase activity	GO:0004672	maker-scf7180000085841-snap-gene-0.0-mRNA-1	0	CRK26
ATP binding	GO:0005524	maker-scf7180000085841-snap-gene-0.0-mRNA-1	0	CRK26
protein phosphorylation	GO:0006468	maker-scf7180000085841-snap-gene-0.0-mRNA-1	0	CRK26
enzyme inhibitor activity	GO:0004857	augustus_masked-scf7180000093896-processed-gene-0.1-mRNA-1	0	PMEPCRA
pectinesterase activity	GO:0030599	augustus_masked-scf7180000093896-processed-gene-0.1-mRNA-1	0	PMEPCRA
cell wall modification	GO:0042545	augustus_masked-scf7180000093896-processed-gene-0.1-mRNA-1	0	PMEPCRA
protein binding	GO:0005515	maker-scf7180000086919-augustus-gene-0.0-mRNA-1	0	--
protein kinase activity	GO:0004672	maker-scf7180000082165-snap-gene-0.2-mRNA-1	0	RK1
ATP binding	GO:0005524	maker-scf7180000082165-snap-gene-0.2-mRNA-1	0	RK1
protein phosphorylation	GO:0006468	maker-scf7180000082165-snap-gene-0.2-mRNA-1	0	RK1
protein kinase activity	GO:0004672	maker-scf7180000082570-augustus-gene-0.0-mRNA-1	0	AT1G11410
ATP binding	GO:0005524	maker-scf7180000082570-augustus-gene-0.0-mRNA-1	0	AT1G11410
protein phosphorylation	GO:0006468	maker-scf7180000082570-augustus-gene-0.0-mRNA-1	0	AT1G11410
ADP binding	GO:0043531	augustus_masked-scf7180000086333-processed-gene-0.1-mRNA-1	0	AT1G50180
carbohydrate binding	GO:0030246	maker-scf7180000087117-snap-gene-0.2-mRNA-1	1	AT4G29050
nucleic acid binding	GO:0003676	maker-scf7180000081235-snap-gene-0.36-mRNA-1	0	AT1G33680
RNA binding	GO:0003723	maker-scf7180000081235-snap-gene-0.36-mRNA-1	0	AT1G33680
protein dimerization activity	GO:0046983	maker-scf7180000081676-snap-gene-0.10-mRNA-1	0	DAYSLEEPER
protein kinase activity	GO:0004672	maker-scf7180000097657-augustus-gene-0.3-mRNA-1	0	AT2G31800
protein phosphorylation	GO:0006468	maker-scf7180000097657-augustus-gene-0.3-mRNA-1	0	AT2G31800
protein binding	GO:0005515	maker-scf7180000089937-snap-gene-0.0-mRNA-1	0	--
protein binding	GO:0005515	maker-scf7180000084191-snap-gene-0.0-mRNA-1	0	--
ADP binding	GO:0043531	maker-scf7180000083020-snap-gene-0.1-mRNA-1	0	RPM1
ADP binding	GO:0043531	augustus_masked-scf7180000084211-processed-gene-0.1-mRNA-1	0	--
calmodulin binding	GO:0005516	maker-scf7180000087915-augustus-gene-0.0-mRNA-1	1	SARD1
ADP binding	GO:0043531	augustus_masked-scf7180000084299-processed-gene-0.0-mRNA-1	0	AT3G14460
hydrolase activity, hydrolyzing O-glycosyl compounds	GO:0004553	maker-scf7180000088215-snap-gene-0.5-mRNA-1	0	AT5G10560
carbohydrate metabolic process	GO:0005975	maker-scf7180000088215-snap-gene-0.5-mRNA-1	0	AT5G10560
protein binding	GO:0005515	snap_masked-scf7180000081766-processed-gene-0.1-mRNA-1	0	--
hydrolase activity	GO:0016787	augustus_masked-scf7180000093272-processed-gene-0.1-mRNA-1	0	APY2
nucleic acid binding	GO:0003676	maker-scf7180000085579-augustus-gene-0.5-mRNA-1	0	--
zinc ion binding	GO:0008270	maker-scf7180000085579-augustus-gene-0.5-mRNA-1	0	--
protein binding	GO:0005515	maker-scf7180000083249-snap-gene-0.2-mRNA-1	0	RLP47
protein kinase activity	GO:0004672	maker-scf7180000084244-snap-gene-0.1-mRNA-1	0	CRK10
ATP binding	GO:0005524	maker-scf7180000084244-snap-gene-0.1-mRNA-1	0	CRK10
protein phosphorylation	GO:0006468	maker-scf7180000084244-snap-gene-0.1-mRNA-1	0	CRK10
ADP binding	GO:0043531	maker-scf7180000082996-augustus-gene-0.2-mRNA-1	0	ZAR1
acyltransferase activity, transferring groups other than amino-acyl groups	GO:0016747	maker-scf7180000087583-snap-gene-0.3-mRNA-1	0	HCT
protein binding	GO:0005515	snap_masked-scf7180000085731-processed-gene-0.0-mRNA-1	0	--
polysaccharide binding	GO:0030247	maker-scf7180000085697-snap-gene-0.1-mRNA-1	0	WAKL10
protein kinase activity	GO:0004672	maker-scf7180000085952-snap-gene-0.1-mRNA-1	0	AT3G47110
ATP binding	GO:0005524	maker-scf7180000085952-snap-gene-0.1-mRNA-1	0	AT3G47110
protein phosphorylation	GO:0006468	maker-scf7180000085952-snap-gene-0.1-mRNA-1	0	AT3G47110
protein binding	GO:0005515	maker-scf7180000085952-snap-gene-0.1-mRNA-1	0	AT3G47110
iron ion binding	GO:0005506	snap_masked-scf7180000087163-processed-gene-0.5-mRNA-1	0	CYP71B24
oxidoreductase activity, acting on paired donors, with incorporation or reduction of molecular oxygen	GO:0016705	snap_masked-scf7180000087163-processed-gene-0.5-mRNA-1	0	CYP71B24
heme binding	GO:0020037	snap_masked-scf7180000087163-processed-gene-0.5-mRNA-1	0	CYP71B24
--	GO:0055114	snap_masked-scf7180000087163-processed-gene-0.5-mRNA-1	0	CYP71B24
protein binding	GO:0005515	augustus_masked-scf7180000086166-processed-gene-0.0-mRNA-1	0	--
calmodulin binding	GO:0005516	maker-scf7180000086231-augustus-gene-0.1-mRNA-1	1	SARD1
protein binding	GO:0005515	maker-scf7180000083211-snap-gene-0.4-mRNA-1	0	--
defense response	GO:0006952	maker-scf7180000086955-snap-gene-0.1-mRNA-1	0	MLO5
integral component of membrane	GO:0016021	maker-scf7180000086955-snap-gene-0.1-mRNA-1	0	MLO5
ADP binding	GO:0043531	snap_masked-scf7180000082446-processed-gene-0.1-mRNA-1	0	AT3G46710
pectinesterase activity	GO:0030599	maker-scf7180000082445-augustus-gene-0.0-mRNA-1	0	AT1G05310
cell wall modification	GO:0042545	maker-scf7180000082445-augustus-gene-0.0-mRNA-1	0	AT1G05310
copper ion binding	GO:0005507	maker-scf7180000084199-snap-gene-0.4-mRNA-1	0	AT2G42490
primary amine oxidase activity	GO:0008131	maker-scf7180000084199-snap-gene-0.4-mRNA-1	0	AT2G42490
amine metabolic process	GO:0009308	maker-scf7180000084199-snap-gene-0.4-mRNA-1	0	AT2G42490
quinone binding	GO:0048038	maker-scf7180000084199-snap-gene-0.4-mRNA-1	0	AT2G42490
--	GO:0055114	maker-scf7180000084199-snap-gene-0.4-mRNA-1	0	AT2G42490
carbohydrate binding	GO:0030246	snap_masked-scf7180000081311-processed-gene-0.1-mRNA-1	1	--
ADP binding	GO:0043531	maker-scf7180000085770-snap-gene-0.2-mRNA-1	0	AT3G14470
protein binding	GO:0005515	augustus_masked-scf7180000085832-processed-gene-0.0-mRNA-1	0	AT3G47570
protein kinase activity	GO:0004672	augustus_masked-scf7180000085832-processed-gene-0.0-mRNA-1	0	AT3G47570
ATP binding	GO:0005524	augustus_masked-scf7180000085832-processed-gene-0.0-mRNA-1	0	AT3G47570
protein phosphorylation	GO:0006468	augustus_masked-scf7180000085832-processed-gene-0.0-mRNA-1	0	AT3G47570
ADP binding	GO:0043531	augustus_masked-scf7180000082082-processed-gene-0.0-mRNA-1	0	--
protein kinase activity	GO:0004672	augustus_masked-scf7180000087117-processed-gene-0.4-mRNA-1	0	AT3G55550
ATP binding	GO:0005524	augustus_masked-scf7180000087117-processed-gene-0.4-mRNA-1	0	AT3G55550
protein phosphorylation	GO:0006468	augustus_masked-scf7180000087117-processed-gene-0.4-mRNA-1	0	AT3G55550
protein binding	GO:0005515	augustus_masked-scf7180000083227-processed-gene-0.0-mRNA-1	0	AT3G47090
protein binding	GO:0005515	snap_masked-scf7180000083228-processed-gene-0.0-mRNA-1	0	--
nucleus	GO:0005634	maker-scf7180000081398-augustus-gene-0.0-mRNA-1	0	CYCA2;4
carbohydrate binding	GO:0030246	maker-scf7180000084548-augustus-gene-0.0-mRNA-1	1	--
protein binding	GO:0005515	maker-scf7180000083276-augustus-gene-0.5-mRNA-1	0	--
serine-type endopeptidase activity	GO:0004252	maker-scf7180000081262-augustus-gene-0.4-mRNA-1	0	SBT3.5
proteolysis	GO:0006508	maker-scf7180000081262-augustus-gene-0.4-mRNA-1	0	SBT3.5
protein binding	GO:0005515	augustus_masked-scf7180000091695-processed-gene-0.0-mRNA-1	0	AT1G19070
protein binding	GO:0005515	snap_masked-scf7180000084983-processed-gene-0.0-mRNA-1	0	AT2G02030
protein binding	GO:0005515	maker-scf7180000084075-snap-gene-0.2-mRNA-1	0	--
DNA binding	GO:0003677	maker-scf7180000082173-augustus-gene-0.2-mRNA-1	0	--
protein binding	GO:0005515	snap_masked-scf7180000085151-processed-gene-0.1-mRNA-1	0	--
protein kinase activity	GO:0004672	maker-scf7180000082133-snap-gene-0.4-mRNA-1	0	CRK37
ATP binding	GO:0005524	maker-scf7180000082133-snap-gene-0.4-mRNA-1	0	CRK37
protein phosphorylation	GO:0006468	maker-scf7180000082133-snap-gene-0.4-mRNA-1	0	CRK37
ATP binding	GO:0005524	augustus_masked-scf7180000081886-processed-gene-0.1-mRNA-1	0	AATP1
iron ion binding	GO:0005506	maker-scf7180000088879-augustus-gene-0.0-mRNA-1	0	CYP71A25
oxidoreductase activity, acting on paired donors, with incorporation or reduction of molecular oxygen	GO:0016705	maker-scf7180000088879-augustus-gene-0.0-mRNA-1	0	CYP71A25
heme binding	GO:0020037	maker-scf7180000088879-augustus-gene-0.0-mRNA-1	0	CYP71A25
--	GO:0055114	maker-scf7180000088879-augustus-gene-0.0-mRNA-1	0	CYP71A25
protein kinase activity	GO:0004672	maker-scf7180000085726-augustus-gene-0.0-mRNA-1	0	WAK2
protein phosphorylation	GO:0006468	maker-scf7180000085726-augustus-gene-0.0-mRNA-1	0	WAK2
calcium ion binding	GO:0005509	maker-scf7180000085726-augustus-gene-0.0-mRNA-1	0	WAK2
ATP binding	GO:0005524	maker-scf7180000085726-augustus-gene-0.0-mRNA-1	0	WAK2
ADP binding	GO:0043531	augustus_masked-scf7180000092167-processed-gene-0.1-mRNA-1	0	AT1G50180
protein binding	GO:0005515	maker-scf7180000085463-snap-gene-0.4-mRNA-1	0	--
FMN binding	GO:0010181	maker-scf7180000081877-augustus-gene-0.2-mRNA-1	0	AT2G46580
ADP binding	GO:0043531	augustus_masked-scf7180000081280-processed-gene-0.1-mRNA-1	0	RPP13
protein binding	GO:0005515	augustus_masked-scf7180000081280-processed-gene-0.1-mRNA-1	0	RPP13
iron ion binding	GO:0005506	snap_masked-scf7180000082661-processed-gene-0.0-mRNA-1	0	CYP76G1
oxidoreductase activity, acting on paired donors, with incorporation or reduction of molecular oxygen	GO:0016705	snap_masked-scf7180000082661-processed-gene-0.0-mRNA-1	0	CYP76G1
heme binding	GO:0020037	snap_masked-scf7180000082661-processed-gene-0.0-mRNA-1	0	CYP76G1
--	GO:0055114	snap_masked-scf7180000082661-processed-gene-0.0-mRNA-1	0	CYP76G1
nucleotide binding	GO:0000166	augustus_masked-scf7180000085545-processed-gene-0.5-mRNA-1	0	AT4G31180
aminoacyl-tRNA ligase activity	GO:0004812	augustus_masked-scf7180000085545-processed-gene-0.5-mRNA-1	0	AT4G31180
ATP binding	GO:0005524	augustus_masked-scf7180000085545-processed-gene-0.5-mRNA-1	0	AT4G31180
tRNA aminoacylation for protein translation	GO:0006418	augustus_masked-scf7180000085545-processed-gene-0.5-mRNA-1	0	AT4G31180
DNA replication	GO:0006260	maker-scf7180000081413-augustus-gene-0.19-mRNA-1	1	RECQ4B
DNA repair	GO:0006281	maker-scf7180000081413-augustus-gene-0.19-mRNA-1	1	RECQ4B
3'-5' DNA helicase activity	GO:0043138	maker-scf7180000081413-augustus-gene-0.19-mRNA-1	1	RECQ4B
nucleic acid binding	GO:0003676	maker-scf7180000081413-augustus-gene-0.19-mRNA-1	1	RECQ4B
ATP binding	GO:0005524	maker-scf7180000081413-augustus-gene-0.19-mRNA-1	1	RECQ4B
ADP binding	GO:0043531	augustus_masked-scf7180000084063-processed-gene-0.0-mRNA-1	0	AT3G46730
ADP binding	GO:0043531	augustus_masked-scf7180000083095-processed-gene-0.2-mRNA-1	0	RPM1
ADP binding	GO:0043531	maker-scf7180000083012-snap-gene-0.3-mRNA-1	0	AT1G59780
microtubule motor activity	GO:0003777	maker-scf7180000083111-snap-gene-0.5-mRNA-1	0	ATK3
ATP binding	GO:0005524	maker-scf7180000083111-snap-gene-0.5-mRNA-1	0	ATK3
microtubule-based movement	GO:0007018	maker-scf7180000083111-snap-gene-0.5-mRNA-1	0	ATK3
microtubule binding	GO:0008017	maker-scf7180000083111-snap-gene-0.5-mRNA-1	0	ATK3
protein kinase activity	GO:0004672	maker-scf7180000085639-augustus-gene-0.8-mRNA-1	0	CES101
ATP binding	GO:0005524	maker-scf7180000085639-augustus-gene-0.8-mRNA-1	0	CES101
protein phosphorylation	GO:0006468	maker-scf7180000085639-augustus-gene-0.8-mRNA-1	0	CES101
protein binding	GO:0005515	maker-scf7180000089896-snap-gene-0.3-mRNA-1	0	AT5G07610
ADP binding	GO:0043531	maker-scf7180000081453-snap-gene-0.5-mRNA-1	0	--
proteolysis	GO:0006508	maker-scf7180000081301-snap-gene-0.5-mRNA-1	0	--
cysteine-type peptidase activity	GO:0008234	maker-scf7180000081301-snap-gene-0.5-mRNA-1	0	--
protein binding	GO:0005515	augustus_masked-scf7180000081773-processed-gene-0.1-mRNA-1	0	AT4G08450
protein binding	GO:0005515	maker-scf7180000082002-augustus-gene-0.0-mRNA-1	0	PI4KG4
ADP binding	GO:0043531	snap_masked-scf7180000086120-processed-gene-0.1-mRNA-1	0	AT1G59218.1
calcium ion binding	GO:0005509	maker-scf7180000085238-snap-gene-0.6-mRNA-1	0	--
ADP binding	GO:0043531	maker-scf7180000083150-snap-gene-0.4-mRNA-1	0	RPM1
acyltransferase activity, transferring groups other than amino-acyl groups	GO:0016747	maker-scf7180000082417-snap-gene-0.7-mRNA-1	0	--
protein binding	GO:0005515	maker-scf7180000094086-snap-gene-0.3-mRNA-1	0	AT4G03490
ADP binding	GO:0043531	augustus_masked-scf7180000083076-processed-gene-0.2-mRNA-1	0	AT1G59780
proteolysis	GO:0006508	maker-scf7180000083769-augustus-gene-0.0-mRNA-1	0	--
cysteine-type peptidase activity	GO:0008234	maker-scf7180000083769-augustus-gene-0.0-mRNA-1	0	--
glutamate-cysteine ligase activity	GO:0004357	maker-scf7180000087578-augustus-gene-0.0-mRNA-1	0	GSH1
cellular modified amino acid biosynthetic process	GO:0042398	maker-scf7180000087578-augustus-gene-0.0-mRNA-1	0	GSH1
ATP binding	GO:0005524	augustus_masked-scf7180000089335-processed-gene-0.3-mRNA-1	0	AT3G50940
ADP binding	GO:0043531	maker-scf7180000085790-augustus-gene-0.2-mRNA-1	0	AT3G46730
nucleic acid binding	GO:0003676	maker-scf7180000086351-snap-gene-0.0-mRNA-1	0	--
zinc ion binding	GO:0008270	maker-scf7180000086351-snap-gene-0.0-mRNA-1	0	--
DNA binding	GO:0003677	maker-scf7180000085519-augustus-gene-0.0-mRNA-1	0	--
diacylglycerol O-acyltransferase activity	GO:0004144	maker-scf7180000087067-snap-gene-0.3-mRNA-1	0	FOP1
glycerolipid biosynthetic process	GO:0045017	maker-scf7180000087067-snap-gene-0.3-mRNA-1	0	FOP1
protein binding	GO:0005515	snap_masked-scf7180000084466-processed-gene-0.2-mRNA-1	0	--
calmodulin binding	GO:0005516	augustus_masked-scf7180000082230-processed-gene-0.12-mRNA-1	1	SARD1
protein kinase activity	GO:0004672	augustus_masked-scf7180000087595-processed-gene-0.0-mRNA-1	0	LRK1
ATP binding	GO:0005524	augustus_masked-scf7180000087595-processed-gene-0.0-mRNA-1	0	LRK1
protein phosphorylation	GO:0006468	augustus_masked-scf7180000087595-processed-gene-0.0-mRNA-1	0	LRK1
ADP binding	GO:0043531	augustus_masked-scf7180000085296-processed-gene-0.1-mRNA-1	0	--
antiporter activity	GO:0015297	augustus_masked-scf7180000088237-processed-gene-0.3-mRNA-1	0	AT5G52450
membrane	GO:0016020	augustus_masked-scf7180000088237-processed-gene-0.3-mRNA-1	0	AT5G52450
xenobiotic transmembrane transporter activity	GO:0042910	augustus_masked-scf7180000088237-processed-gene-0.3-mRNA-1	0	AT5G52450
transmembrane transport	GO:0055085	augustus_masked-scf7180000088237-processed-gene-0.3-mRNA-1	0	AT5G52450
protein binding	GO:0005515	maker-scf7180000086280-snap-gene-0.4-mRNA-1	0	--
calmodulin binding	GO:0005516	maker-scf7180000085465-snap-gene-0.14-mRNA-1	1	AT2G24300
iron ion binding	GO:0005506	maker-scf7180000086312-augustus-gene-0.3-mRNA-1	0	CYP76C2
oxidoreductase activity, acting on paired donors, with incorporation or reduction of molecular oxygen	GO:0016705	maker-scf7180000086312-augustus-gene-0.3-mRNA-1	0	CYP76C2
heme binding	GO:0020037	maker-scf7180000086312-augustus-gene-0.3-mRNA-1	0	CYP76C2
--	GO:0055114	maker-scf7180000086312-augustus-gene-0.3-mRNA-1	0	CYP76C2
protein binding	GO:0005515	augustus_masked-scf7180000086692-processed-gene-0.2-mRNA-1	0	--
polysaccharide binding	GO:0030247	augustus_masked-scf7180000086493-processed-gene-0.0-mRNA-1	0	WAK2
ADP binding	GO:0043531	maker-scf7180000083357-snap-gene-0.7-mRNA-1	0	AT3G46730
proteolysis	GO:0006508	maker-scf7180000081266-augustus-gene-0.7-mRNA-1	0	--
cysteine-type peptidase activity	GO:0008234	maker-scf7180000081266-augustus-gene-0.7-mRNA-1	0	--
ADP binding	GO:0043531	augustus_masked-scf7180000081930-processed-gene-0.2-mRNA-1	0	--
protein kinase activity	GO:0004672	maker-scf7180000084124-augustus-gene-0.0-mRNA-1	0	WAK5
ATP binding	GO:0005524	maker-scf7180000084124-augustus-gene-0.0-mRNA-1	0	WAK5
protein phosphorylation	GO:0006468	maker-scf7180000084124-augustus-gene-0.0-mRNA-1	0	WAK5
zinc ion binding	GO:0008270	maker-scf7180000091237-augustus-gene-0.0-mRNA-1	0	--
DNA binding	GO:0003677	maker-scf7180000081451-snap-gene-0.8-mRNA-1	0	--
regulation of transcription, DNA-templated	GO:0006355	maker-scf7180000081451-snap-gene-0.8-mRNA-1	0	--
ADP binding	GO:0043531	maker-scf7180000085779-snap-gene-0.0-mRNA-1	0	AT3G14470
protein binding	GO:0005515	snap_masked-scf7180000088309-processed-gene-0.0-mRNA-1	0	--
zinc ion binding	GO:0008270	maker-scf7180000081227-snap-gene-0.10-mRNA-1	0	FRS5
protein binding	GO:0005515	snap_masked-scf7180000085591-processed-gene-0.2-mRNA-1	0	--
zinc ion binding	GO:0008270	maker-scf7180000086451-augustus-gene-0.1-mRNA-1	0	--
polysaccharide binding	GO:0030247	maker-scf7180000084711-snap-gene-0.4-mRNA-1	0	WAK2
defense response to bacterium	GO:0042742	snap_masked-scf7180000098349-processed-gene-0.0-mRNA-1	0	--
defense response to fungus	GO:0050832	snap_masked-scf7180000098349-processed-gene-0.0-mRNA-1	0	--
protein binding	GO:0005515	snap_masked-scf7180000082268-processed-gene-0.3-mRNA-1	0	--
protein kinase activity	GO:0004672	augustus_masked-scf7180000087329-processed-gene-0.0-mRNA-1	0	LRK1
ATP binding	GO:0005524	augustus_masked-scf7180000087329-processed-gene-0.0-mRNA-1	0	LRK1
protein phosphorylation	GO:0006468	augustus_masked-scf7180000087329-processed-gene-0.0-mRNA-1	0	LRK1
serine-type endopeptidase inhibitor activity	GO:0004867	maker-scf7180000086409-snap-gene-0.2-mRNA-1	0	--
response to wounding	GO:0009611	maker-scf7180000086409-snap-gene-0.2-mRNA-1	0	--
protein kinase activity	GO:0004672	augustus_masked-scf7180000082126-processed-gene-0.1-mRNA-1	1	LRK1
ATP binding	GO:0005524	augustus_masked-scf7180000082126-processed-gene-0.1-mRNA-1	1	LRK1
protein phosphorylation	GO:0006468	augustus_masked-scf7180000082126-processed-gene-0.1-mRNA-1	1	LRK1
carbohydrate binding	GO:0030246	augustus_masked-scf7180000082126-processed-gene-0.1-mRNA-1	1	LRK1
telomere maintenance	GO:0000723	maker-scf7180000085384-snap-gene-0.0-mRNA-1	1	--
DNA helicase activity	GO:0003678	maker-scf7180000085384-snap-gene-0.0-mRNA-1	1	--
DNA repair	GO:0006281	maker-scf7180000085384-snap-gene-0.0-mRNA-1	1	--
zinc ion binding	GO:0008270	maker-scf7180000085408-snap-gene-0.1-mRNA-1	0	FRS5
GTP binding	GO:0005525	maker-scf7180000082051-augustus-gene-0.2-mRNA-1	0	LOS1
GTPase activity	GO:0003924	maker-scf7180000082051-augustus-gene-0.2-mRNA-1	0	LOS1
nucleic acid binding	GO:0003676	snap_masked-scf7180000086607-processed-gene-0.1-mRNA-1	0	--
zinc ion binding	GO:0008270	snap_masked-scf7180000086607-processed-gene-0.1-mRNA-1	0	--
microtubule motor activity	GO:0003777	maker-scf7180000083148-augustus-gene-0.0-mRNA-1	0	AT3G10180
ATP binding	GO:0005524	maker-scf7180000083148-augustus-gene-0.0-mRNA-1	0	AT3G10180
microtubule-based movement	GO:0007018	maker-scf7180000083148-augustus-gene-0.0-mRNA-1	0	AT3G10180
microtubule binding	GO:0008017	maker-scf7180000083148-augustus-gene-0.0-mRNA-1	0	AT3G10180
nucleic acid binding	GO:0003676	maker-scf7180000081568-augustus-gene-0.2-mRNA-1	0	--
zinc ion binding	GO:0008270	maker-scf7180000081568-augustus-gene-0.2-mRNA-1	0	--
oxidoreductase activity	GO:0016491	maker-scf7180000094043-augustus-gene-0.3-mRNA-1	0	AT4G10490
--	GO:0055114	maker-scf7180000094043-augustus-gene-0.3-mRNA-1	0	AT4G10490
protein binding	GO:0005515	augustus_masked-scf7180000081422-processed-gene-0.11-mRNA-1	0	--
nucleic acid binding	GO:0003676	maker-scf7180000084415-augustus-gene-0.3-mRNA-1	0	--
zinc ion binding	GO:0008270	maker-scf7180000084415-augustus-gene-0.3-mRNA-1	0	--
O-methyltransferase activity	GO:0008171	maker-scf7180000087277-augustus-gene-0.1-mRNA-1	0	AT4G35160
protein dimerization activity	GO:0046983	maker-scf7180000087277-augustus-gene-0.1-mRNA-1	0	AT4G35160
oxidoreductase activity	GO:0016491	maker-scf7180000083215-snap-gene-0.2-mRNA-1	0	KUOX1
--	GO:0055114	maker-scf7180000083215-snap-gene-0.2-mRNA-1	0	KUOX1
membrane	GO:0016020	augustus_masked-scf7180000083097-processed-gene-0.2-mRNA-1	0	ZIP2
metal ion transport	GO:0030001	augustus_masked-scf7180000083097-processed-gene-0.2-mRNA-1	0	ZIP2
metal ion transmembrane transporter activity	GO:0046873	augustus_masked-scf7180000083097-processed-gene-0.2-mRNA-1	0	ZIP2
transmembrane transport	GO:0055085	augustus_masked-scf7180000083097-processed-gene-0.2-mRNA-1	0	ZIP2
helicase activity	GO:0004386	maker-scf7180000083098-augustus-gene-0.5-mRNA-1	0	AT3G62310
protein binding	GO:0005515	maker-scf7180000085942-snap-gene-0.2-mRNA-1	0	--
protein binding	GO:0005515	augustus_masked-scf7180000085895-processed-gene-0.0-mRNA-1	0	--
ADP binding	GO:0043531	maker-scf7180000085390-snap-gene-0.6-mRNA-1	0	RPP13
ADP binding	GO:0043531	augustus_masked-scf7180000093977-processed-gene-0.3-mRNA-1	0	RPM1
ADP binding	GO:0043531	augustus_masked-scf7180000081647-processed-gene-0.0-mRNA-1	0	ZAR1
double-stranded DNA binding	GO:0003690	augustus_masked-scf7180000081689-processed-gene-0.0-mRNA-1	0	EMB3114
regulation of transcription, DNA-templated	GO:0006355	augustus_masked-scf7180000081689-processed-gene-0.0-mRNA-1	0	EMB3114
ADP binding	GO:0043531	augustus_masked-scf7180000092286-processed-gene-0.1-mRNA-1	0	AT3G14470
nucleic acid binding	GO:0003676	snap_masked-scf7180000085382-processed-gene-0.1-mRNA-1	0	--
zinc ion binding	GO:0008270	snap_masked-scf7180000085382-processed-gene-0.1-mRNA-1	0	--
DNA binding	GO:0003677	maker-scf7180000083070-snap-gene-0.0-mRNA-1	0	--
membrane	GO:0016020	maker-scf7180000083115-augustus-gene-0.5-mRNA-1	0	UMAMIT9
integral component of membrane	GO:0016021	maker-scf7180000083115-augustus-gene-0.5-mRNA-1	0	UMAMIT9
oxidoreductase activity	GO:0016491	maker-scf7180000086176-augustus-gene-0.5-mRNA-1	0	AT4G10490
--	GO:0055114	maker-scf7180000086176-augustus-gene-0.5-mRNA-1	0	AT4G10490
negative regulation of translation	GO:0017148	snap_masked-scf7180000097026-processed-gene-0.0-mRNA-1	1	--
rRNA N-glycosylase activity	GO:0030598	snap_masked-scf7180000097026-processed-gene-0.0-mRNA-1	1	--
zinc ion binding	GO:0008270	snap_masked-scf7180000081330-processed-gene-0.16-mRNA-1	0	FRS5
RNA binding	GO:0003723	maker-scf7180000100587-augustus-gene-0.15-mRNA-1	0	--
RNA processing	GO:0006396	maker-scf7180000100587-augustus-gene-0.15-mRNA-1	0	--
nucleotidyltransferase activity	GO:0016779	maker-scf7180000100587-augustus-gene-0.15-mRNA-1	0	--
ADP binding	GO:0043531	snap_masked-scf7180000083919-processed-gene-0.0-mRNA-1	0	--
carbohydrate binding	GO:0030246	maker-scf7180000086424-augustus-gene-0.0-mRNA-1	1	--
protein kinase activity	GO:0004672	maker-scf7180000087108-snap-gene-0.4-mRNA-1	0	AT3G47090
ATP binding	GO:0005524	maker-scf7180000087108-snap-gene-0.4-mRNA-1	0	AT3G47090
protein phosphorylation	GO:0006468	maker-scf7180000087108-snap-gene-0.4-mRNA-1	0	AT3G47090
defense response	GO:0006952	snap_masked-scf7180000092825-processed-gene-0.1-mRNA-1	0	--
protein kinase activity	GO:0004672	snap_masked-scf7180000091750-processed-gene-0.3-mRNA-1	0	RHS16
protein phosphorylation	GO:0006468	snap_masked-scf7180000091750-processed-gene-0.3-mRNA-1	0	RHS16
nucleic acid binding	GO:0003676	augustus_masked-scf7180000093615-processed-gene-0.3-mRNA-1	0	--
zinc ion binding	GO:0008270	augustus_masked-scf7180000093615-processed-gene-0.3-mRNA-1	0	--
protein kinase activity	GO:0004672	snap_masked-scf7180000088279-processed-gene-0.10-mRNA-1	0	B120
ATP binding	GO:0005524	snap_masked-scf7180000088279-processed-gene-0.10-mRNA-1	0	B120
protein phosphorylation	GO:0006468	snap_masked-scf7180000088279-processed-gene-0.10-mRNA-1	0	B120
antiporter activity	GO:0015297	maker-scf7180000089993-augustus-gene-0.4-mRNA-1	0	ZF14
membrane	GO:0016020	maker-scf7180000089993-augustus-gene-0.4-mRNA-1	0	ZF14
xenobiotic transmembrane transporter activity	GO:0042910	maker-scf7180000089993-augustus-gene-0.4-mRNA-1	0	ZF14
transmembrane transport	GO:0055085	maker-scf7180000089993-augustus-gene-0.4-mRNA-1	0	ZF14
antiporter activity	GO:0015297	maker-scf7180000094186-augustus-gene-0.0-mRNA-1	0	AT5G65380
membrane	GO:0016020	maker-scf7180000094186-augustus-gene-0.0-mRNA-1	0	AT5G65380
xenobiotic transmembrane transporter activity	GO:0042910	maker-scf7180000094186-augustus-gene-0.0-mRNA-1	0	AT5G65380
transmembrane transport	GO:0055085	maker-scf7180000094186-augustus-gene-0.0-mRNA-1	0	AT5G65380
protein binding	GO:0005515	augustus_masked-scf7180000081920-processed-gene-0.1-mRNA-1	0	--
protein binding	GO:0005515	maker-scf7180000088880-augustus-gene-0.0-mRNA-1	0	AT2G19230
nucleic acid binding	GO:0003676	maker-scf7180000087575-augustus-gene-0.2-mRNA-1	0	--
zinc ion binding	GO:0008270	maker-scf7180000087575-augustus-gene-0.2-mRNA-1	0	--
protein kinase activity	GO:0004672	augustus_masked-scf7180000086138-processed-gene-0.2-mRNA-1	0	WAK5
ATP binding	GO:0005524	augustus_masked-scf7180000086138-processed-gene-0.2-mRNA-1	0	WAK5
protein phosphorylation	GO:0006468	augustus_masked-scf7180000086138-processed-gene-0.2-mRNA-1	0	WAK5
iron ion binding	GO:0005506	maker-scf7180000082519-snap-gene-0.2-mRNA-1	0	CYP51G1
oxidoreductase activity, acting on paired donors, with incorporation or reduction of molecular oxygen	GO:0016705	maker-scf7180000082519-snap-gene-0.2-mRNA-1	0	CYP51G1
heme binding	GO:0020037	maker-scf7180000082519-snap-gene-0.2-mRNA-1	0	CYP51G1
--	GO:0055114	maker-scf7180000082519-snap-gene-0.2-mRNA-1	0	CYP51G1
protein binding	GO:0005515	augustus_masked-scf7180000082966-processed-gene-0.4-mRNA-1	0	RLP54
polysaccharide binding	GO:0030247	maker-scf7180000083204-snap-gene-0.1-mRNA-1	0	WAK2
protein kinase activity	GO:0004672	maker-scf7180000083204-snap-gene-0.1-mRNA-1	0	WAK2
ATP binding	GO:0005524	maker-scf7180000083204-snap-gene-0.1-mRNA-1	0	WAK2
protein phosphorylation	GO:0006468	maker-scf7180000083204-snap-gene-0.1-mRNA-1	0	WAK2
calcium ion binding	GO:0005509	maker-scf7180000083204-snap-gene-0.1-mRNA-1	0	WAK2
ADP binding	GO:0043531	maker-scf7180000081332-snap-gene-0.1-mRNA-1	0	AT1G58602
zinc ion binding	GO:0008270	snap_masked-scf7180000091452-processed-gene-0.0-mRNA-1	0	--
protein binding	GO:0005515	snap_masked-scf7180000086039-processed-gene-0.0-mRNA-1	0	AT2G34930
nitrogen compound transport	GO:0071705	maker-scf7180000082211-snap-gene-0.10-mRNA-1	0	UPS1
ADP binding	GO:0043531	maker-scf7180000081290-snap-gene-0.1-mRNA-1	0	AT3G14470
protein binding	GO:0005515	maker-scf7180000089214-snap-gene-0.2-mRNA-1	0	--
nucleic acid binding	GO:0003676	augustus_masked-scf7180000089398-processed-gene-0.0-mRNA-1	0	--
RNA-DNA hybrid ribonuclease activity	GO:0004523	augustus_masked-scf7180000089398-processed-gene-0.0-mRNA-1	0	--
ADP binding	GO:0043531	maker-scf7180000081558-augustus-gene-0.5-mRNA-1	0	AT1G58602
ADP binding	GO:0043531	maker-scf7180000093751-augustus-gene-0.0-mRNA-1	0	--
ADP binding	GO:0043531	maker-scf7180000081507-augustus-gene-0.3-mRNA-1	0	AT3G14470
membrane	GO:0016020	augustus_masked-scf7180000096680-processed-gene-0.5-mRNA-1	0	NAXT1
transmembrane transporter activity	GO:0022857	augustus_masked-scf7180000096680-processed-gene-0.5-mRNA-1	0	NAXT1
transmembrane transport	GO:0055085	augustus_masked-scf7180000096680-processed-gene-0.5-mRNA-1	0	NAXT1
protein kinase activity	GO:0004672	maker-scf7180000081750-snap-gene-0.1-mRNA-1	0	AT5G10530
ATP binding	GO:0005524	maker-scf7180000081750-snap-gene-0.1-mRNA-1	0	AT5G10530
protein phosphorylation	GO:0006468	maker-scf7180000081750-snap-gene-0.1-mRNA-1	0	AT5G10530
ADP binding	GO:0043531	augustus_masked-scf7180000086941-processed-gene-0.0-mRNA-1	0	RPP13
protein kinase activity	GO:0004672	maker-scf7180000087291-snap-gene-0.3-mRNA-1	0	SRF3
protein phosphorylation	GO:0006468	maker-scf7180000087291-snap-gene-0.3-mRNA-1	0	SRF3
proteolysis	GO:0006508	maker-scf7180000081330-augustus-gene-0.5-mRNA-1	0	--
cysteine-type peptidase activity	GO:0008234	maker-scf7180000081330-augustus-gene-0.5-mRNA-1	0	--
protein kinase activity	GO:0004672	maker-scf7180000081344-augustus-gene-0.7-mRNA-1	0	AT5G49760
ATP binding	GO:0005524	maker-scf7180000081344-augustus-gene-0.7-mRNA-1	0	AT5G49760
protein phosphorylation	GO:0006468	maker-scf7180000081344-augustus-gene-0.7-mRNA-1	0	AT5G49760
ADP binding	GO:0043531	maker-scf7180000081271-snap-gene-0.2-mRNA-1	0	AT3G46730
protein binding	GO:0005515	snap_masked-scf7180000093105-processed-gene-0.1-mRNA-1	0	--
protein binding	GO:0005515	maker-scf7180000082259-augustus-gene-0.0-mRNA-1	0	AT3G47090
protein kinase activity	GO:0004672	maker-scf7180000082259-augustus-gene-0.0-mRNA-1	0	AT3G47090
ATP binding	GO:0005524	maker-scf7180000082259-augustus-gene-0.0-mRNA-1	0	AT3G47090
protein phosphorylation	GO:0006468	maker-scf7180000082259-augustus-gene-0.0-mRNA-1	0	AT3G47090
ADP binding	GO:0043531	maker-scf7180000082185-augustus-gene-0.1-mRNA-1	0	AT5G35450
iron ion binding	GO:0005506	augustus_masked-scf7180000093952-processed-gene-0.1-mRNA-1	0	CYP51G1
oxidoreductase activity, acting on paired donors, with incorporation or reduction of molecular oxygen	GO:0016705	augustus_masked-scf7180000093952-processed-gene-0.1-mRNA-1	0	CYP51G1
heme binding	GO:0020037	augustus_masked-scf7180000093952-processed-gene-0.1-mRNA-1	0	CYP51G1
--	GO:0055114	augustus_masked-scf7180000093952-processed-gene-0.1-mRNA-1	0	CYP51G1
zinc ion binding	GO:0008270	maker-scf7180000082265-augustus-gene-0.2-mRNA-1	0	FRS5
ADP binding	GO:0043531	augustus_masked-scf7180000081586-processed-gene-0.0-mRNA-1	0	RPM1
DNA binding	GO:0003677	maker-scf7180000095926-snap-gene-0.2-mRNA-1	0	ARF11
protein binding	GO:0005515	snap_masked-scf7180000094790-processed-gene-0.1-mRNA-1	0	--
protein dimerization activity	GO:0046983	maker-scf7180000088511-snap-gene-0.1-mRNA-1	0	--
protein kinase activity	GO:0004672	augustus_masked-scf7180000083069-processed-gene-0.23-mRNA-1	0	ATMPK8
ATP binding	GO:0005524	augustus_masked-scf7180000083069-processed-gene-0.23-mRNA-1	0	ATMPK8
protein phosphorylation	GO:0006468	augustus_masked-scf7180000083069-processed-gene-0.23-mRNA-1	0	ATMPK8
ADP binding	GO:0043531	augustus_masked-scf7180000094812-processed-gene-0.0-mRNA-1	0	--
protein binding	GO:0005515	maker-scf7180000086216-snap-gene-0.4-mRNA-1	0	--
protein kinase activity	GO:0004672	maker-scf7180000088982-augustus-gene-0.6-mRNA-1	0	PERK7
ATP binding	GO:0005524	maker-scf7180000088982-augustus-gene-0.6-mRNA-1	0	PERK7
protein phosphorylation	GO:0006468	maker-scf7180000088982-augustus-gene-0.6-mRNA-1	0	PERK7
protein kinase activity	GO:0004672	maker-scf7180000082148-snap-gene-0.4-mRNA-1	0	CRK29
ATP binding	GO:0005524	maker-scf7180000082148-snap-gene-0.4-mRNA-1	0	CRK29
protein phosphorylation	GO:0006468	maker-scf7180000082148-snap-gene-0.4-mRNA-1	0	CRK29
telomere maintenance	GO:0000723	maker-scf7180000081386-augustus-gene-0.2-mRNA-1	1	--
DNA helicase activity	GO:0003678	maker-scf7180000081386-augustus-gene-0.2-mRNA-1	1	--
DNA repair	GO:0006281	maker-scf7180000081386-augustus-gene-0.2-mRNA-1	1	--
protein kinase activity	GO:0004672	maker-scf7180000097003-augustus-gene-0.0-mRNA-1	0	AT1G61480
ATP binding	GO:0005524	maker-scf7180000097003-augustus-gene-0.0-mRNA-1	0	AT1G61480
protein phosphorylation	GO:0006468	maker-scf7180000097003-augustus-gene-0.0-mRNA-1	0	AT1G61480
nucleic acid binding	GO:0003676	augustus_masked-scf7180000082972-processed-gene-0.3-mRNA-1	0	--
zinc ion binding	GO:0008270	augustus_masked-scf7180000082972-processed-gene-0.3-mRNA-1	0	--
ADP binding	GO:0043531	augustus_masked-scf7180000087804-processed-gene-0.1-mRNA-1	0	--
integral component of membrane	GO:0016021	maker-scf7180000088246-augustus-gene-0.1-mRNA-1	0	PIN1
transmembrane transport	GO:0055085	maker-scf7180000088246-augustus-gene-0.1-mRNA-1	0	PIN1
transmembrane transport	GO:0055085	maker-scf7180000083485-augustus-gene-0.0-mRNA-1	0	UTR1
acyltransferase activity, transferring groups other than amino-acyl groups	GO:0016747	maker-scf7180000083144-snap-gene-0.0-mRNA-1	0	DGAT2
nucleic acid binding	GO:0003676	snap_masked-scf7180000085472-processed-gene-0.2-mRNA-1	0	--
zinc ion binding	GO:0008270	snap_masked-scf7180000085472-processed-gene-0.2-mRNA-1	0	--
calmodulin binding	GO:0005516	maker-scf7180000081916-snap-gene-0.2-mRNA-1	1	SARD1
protein binding	GO:0005515	snap_masked-scf7180000084822-processed-gene-0.0-mRNA-1	0	--
ADP binding	GO:0043531	augustus_masked-scf7180000086276-processed-gene-0.1-mRNA-1	0	--
calmodulin binding	GO:0005516	maker-scf7180000094104-augustus-gene-0.1-mRNA-1	1	--
nucleic acid binding	GO:0003676	snap_masked-scf7180000083011-processed-gene-0.0-mRNA-1	0	--
zinc ion binding	GO:0008270	snap_masked-scf7180000083011-processed-gene-0.0-mRNA-1	0	--
nucleus	GO:0005634	maker-scf7180000089551-augustus-gene-0.0-mRNA-1	0	CYCA2;4
nucleus	GO:0005634	maker-scf7180000081420-snap-gene-0.0-mRNA-1	0	CYCD2;1
transferase activity, transferring alkyl or aryl (other than methyl) groups	GO:0016765	maker-scf7180000091319-augustus-gene-0.0-mRNA-1	0	cPT4
protein binding	GO:0005515	augustus_masked-scf7180000087169-processed-gene-0.1-mRNA-1	0	--
protein binding	GO:0005515	augustus_masked-scf7180000083564-processed-gene-0.0-mRNA-1	0	--
protein binding	GO:0005515	augustus_masked-scf7180000087512-processed-gene-0.0-mRNA-1	0	--
protein kinase activity	GO:0004672	maker-scf7180000081370-snap-gene-0.7-mRNA-1	0	AT5G38990
ATP binding	GO:0005524	maker-scf7180000081370-snap-gene-0.7-mRNA-1	0	AT5G38990
protein phosphorylation	GO:0006468	maker-scf7180000081370-snap-gene-0.7-mRNA-1	0	AT5G38990
nucleic acid binding	GO:0003676	maker-scf7180000086797-snap-gene-0.2-mRNA-1	0	--
zinc ion binding	GO:0008270	maker-scf7180000086797-snap-gene-0.2-mRNA-1	0	--
hydrolase activity, acting on ester bonds	GO:0016788	snap_masked-scf7180000090387-processed-gene-0.5-mRNA-1	0	AT2G42990
nucleic acid binding	GO:0003676	snap_masked-scf7180000085824-processed-gene-0.1-mRNA-1	0	--
zinc ion binding	GO:0008270	snap_masked-scf7180000085824-processed-gene-0.1-mRNA-1	0	--
ADP binding	GO:0043531	maker-scf7180000093818-snap-gene-0.2-mRNA-1	0	AT1G50180
peptidyl-prolyl cis-trans isomerase activity	GO:0003755	maker-scf7180000081285-snap-gene-0.17-mRNA-1	0	ROF1
protein dimerization activity	GO:0046983	snap_masked-scf7180000081277-processed-gene-0.2-mRNA-1	0	AT4G35160
O-methyltransferase activity	GO:0008171	snap_masked-scf7180000081277-processed-gene-0.2-mRNA-1	0	AT4G35160
defense response	GO:0006952	maker-scf7180000084402-augustus-gene-0.4-mRNA-1	0	--
protein binding	GO:0005515	maker-scf7180000085635-snap-gene-0.1-mRNA-1	0	AT4G14390
nucleic acid binding	GO:0003676	augustus_masked-scf7180000090174-processed-gene-0.1-mRNA-1	0	--
RNA-DNA hybrid ribonuclease activity	GO:0004523	augustus_masked-scf7180000090174-processed-gene-0.1-mRNA-1	0	--
carbohydrate metabolic process	GO:0005975	maker-scf7180000086332-augustus-gene-0.1-mRNA-1	0	--
protein binding	GO:0005515	maker-scf7180000086257-snap-gene-0.4-mRNA-1	0	AT4G03440
iron ion binding	GO:0005506	augustus_masked-scf7180000086183-processed-gene-0.0-mRNA-1	0	CYP89A5
oxidoreductase activity, acting on paired donors, with incorporation or reduction of molecular oxygen	GO:0016705	augustus_masked-scf7180000086183-processed-gene-0.0-mRNA-1	0	CYP89A5
heme binding	GO:0020037	augustus_masked-scf7180000086183-processed-gene-0.0-mRNA-1	0	CYP89A5
--	GO:0055114	augustus_masked-scf7180000086183-processed-gene-0.0-mRNA-1	0	CYP89A5
iron ion binding	GO:0005506	maker-scf7180000085373-snap-gene-0.2-mRNA-1	0	CYP71B2
oxidoreductase activity, acting on paired donors, with incorporation or reduction of molecular oxygen	GO:0016705	maker-scf7180000085373-snap-gene-0.2-mRNA-1	0	CYP71B2
heme binding	GO:0020037	maker-scf7180000085373-snap-gene-0.2-mRNA-1	0	CYP71B2
--	GO:0055114	maker-scf7180000085373-snap-gene-0.2-mRNA-1	0	CYP71B2
nucleic acid binding	GO:0003676	maker-scf7180000081250-snap-gene-0.2-mRNA-1	0	--
zinc ion binding	GO:0008270	maker-scf7180000081250-snap-gene-0.2-mRNA-1	0	--
ADP binding	GO:0043531	maker-scf7180000082439-snap-gene-0.2-mRNA-1	0	--
nucleic acid binding	GO:0003676	maker-scf7180000081480-snap-gene-0.2-mRNA-1	0	PTB3
oxidoreductase activity, acting on the CH-CH group of donors	GO:0016627	maker-scf7180000081469-augustus-gene-0.9-mRNA-1	0	IBR3
--	GO:0055114	maker-scf7180000081469-augustus-gene-0.9-mRNA-1	0	IBR3
flavin adenine dinucleotide binding	GO:0050660	maker-scf7180000081469-augustus-gene-0.9-mRNA-1	0	IBR3
O-methyltransferase activity	GO:0008171	maker-scf7180000093756-augustus-gene-0.3-mRNA-1	0	AT4G35160
protein binding	GO:0005515	maker-scf7180000085774-snap-gene-0.3-mRNA-1	0	BIK1
protein kinase activity	GO:0004672	maker-scf7180000085774-snap-gene-0.3-mRNA-1	0	BIK1
protein phosphorylation	GO:0006468	maker-scf7180000085774-snap-gene-0.3-mRNA-1	0	BIK1
protein kinase activity	GO:0004672	augustus_masked-scf7180000081592-processed-gene-0.11-mRNA-1	0	CRK16
ATP binding	GO:0005524	augustus_masked-scf7180000081592-processed-gene-0.11-mRNA-1	0	CRK16
protein phosphorylation	GO:0006468	augustus_masked-scf7180000081592-processed-gene-0.11-mRNA-1	0	CRK16
protein binding	GO:0005515	augustus_masked-scf7180000096899-processed-gene-0.0-mRNA-1	0	--
hydrolase activity	GO:0016787	snap_masked-scf7180000089635-processed-gene-0.4-mRNA-1	0	ILR1
protein binding	GO:0005515	augustus_masked-scf7180000081701-processed-gene-0.2-mRNA-1	0	--
ADP binding	GO:0043531	maker-scf7180000085904-snap-gene-0.0-mRNA-1	0	AT1G52660
glutamate-cysteine ligase activity	GO:0004357	maker-scf7180000099683-augustus-gene-0.0-mRNA-1	0	GSH1
cellular modified amino acid biosynthetic process	GO:0042398	maker-scf7180000099683-augustus-gene-0.0-mRNA-1	0	GSH1
iron ion binding	GO:0005506	augustus_masked-scf7180000087435-processed-gene-0.1-mRNA-1	0	CYP93D1
oxidoreductase activity, acting on paired donors, with incorporation or reduction of molecular oxygen	GO:0016705	augustus_masked-scf7180000087435-processed-gene-0.1-mRNA-1	0	CYP93D1
heme binding	GO:0020037	augustus_masked-scf7180000087435-processed-gene-0.1-mRNA-1	0	CYP93D1
--	GO:0055114	augustus_masked-scf7180000087435-processed-gene-0.1-mRNA-1	0	CYP93D1
proteolysis	GO:0006508	maker-scf7180000088143-snap-gene-0.0-mRNA-1	0	--
cysteine-type peptidase activity	GO:0008234	maker-scf7180000088143-snap-gene-0.0-mRNA-1	0	--
protein kinase activity	GO:0004672	maker-scf7180000082617-snap-gene-0.0-mRNA-1	0	CRK2
ATP binding	GO:0005524	maker-scf7180000082617-snap-gene-0.0-mRNA-1	0	CRK2
protein phosphorylation	GO:0006468	maker-scf7180000082617-snap-gene-0.0-mRNA-1	0	CRK2
protein binding	GO:0005515	snap_masked-scf7180000096769-processed-gene-0.1-mRNA-1	0	GSTU15
protein binding	GO:0005515	augustus_masked-scf7180000085686-processed-gene-0.0-mRNA-1	0	--
iron ion binding	GO:0005506	maker-scf7180000087163-snap-gene-0.6-mRNA-1	0	CYP71A25
oxidoreductase activity, acting on paired donors, with incorporation or reduction of molecular oxygen	GO:0016705	maker-scf7180000087163-snap-gene-0.6-mRNA-1	0	CYP71A25
heme binding	GO:0020037	maker-scf7180000087163-snap-gene-0.6-mRNA-1	0	CYP71A25
--	GO:0055114	maker-scf7180000087163-snap-gene-0.6-mRNA-1	0	CYP71A25
defense response	GO:0006952	maker-scf7180000085171-augustus-gene-0.1-mRNA-1	0	--
ADP binding	GO:0043531	maker-scf7180000081527-snap-gene-0.1-mRNA-1	0	RPM1
proteolysis	GO:0006508	maker-scf7180000082497-augustus-gene-0.9-mRNA-1	0	--
cysteine-type peptidase activity	GO:0008234	maker-scf7180000082497-augustus-gene-0.9-mRNA-1	0	--
nucleic acid binding	GO:0003676	maker-scf7180000084112-snap-gene-0.1-mRNA-1	0	--
zinc ion binding	GO:0008270	maker-scf7180000084112-snap-gene-0.1-mRNA-1	0	--
ADP binding	GO:0043531	augustus_masked-scf7180000086010-processed-gene-0.7-mRNA-1	0	RPM1
ADP binding	GO:0043531	augustus_masked-scf7180000082866-processed-gene-0.1-mRNA-1	0	--
protein binding	GO:0005515	maker-scf7180000084111-augustus-gene-0.0-mRNA-1	0	--
nucleic acid binding	GO:0003676	augustus_masked-scf7180000091129-processed-gene-0.1-mRNA-1	0	--
RNA-DNA hybrid ribonuclease activity	GO:0004523	augustus_masked-scf7180000091129-processed-gene-0.1-mRNA-1	0	--
protein kinase activity	GO:0004672	maker-scf7180000084833-snap-gene-0.0-mRNA-1	0	AT5G24080
protein phosphorylation	GO:0006468	maker-scf7180000084833-snap-gene-0.0-mRNA-1	0	AT5G24080
acyltransferase activity, transferring groups other than amino-acyl groups	GO:0016747	augustus_masked-scf7180000093992-processed-gene-0.1-mRNA-1	0	AT5G07080
protein kinase activity	GO:0004672	maker-scf7180000081316-augustus-gene-0.13-mRNA-1	0	AT1G34320
ATP binding	GO:0005524	maker-scf7180000081316-augustus-gene-0.13-mRNA-1	0	AT1G34320
protein phosphorylation	GO:0006468	maker-scf7180000081316-augustus-gene-0.13-mRNA-1	0	AT1G34320
protein kinase activity	GO:0004672	maker-scf7180000081646-snap-gene-0.1-mRNA-1	0	CRK29
ATP binding	GO:0005524	maker-scf7180000081646-snap-gene-0.1-mRNA-1	0	CRK29
protein phosphorylation	GO:0006468	maker-scf7180000081646-snap-gene-0.1-mRNA-1	0	CRK29
carbohydrate binding	GO:0030246	maker-scf7180000081646-snap-gene-0.1-mRNA-1	0	CRK29
protein binding	GO:0005515	augustus_masked-scf7180000081638-processed-gene-0.1-mRNA-1	0	--
ADP binding	GO:0043531	augustus_masked-scf7180000091436-processed-gene-0.1-mRNA-1	0	--
protein kinase activity	GO:0004672	augustus_masked-scf7180000083775-processed-gene-0.1-mRNA-1	0	MKK5
ATP binding	GO:0005524	augustus_masked-scf7180000083775-processed-gene-0.1-mRNA-1	0	MKK5
protein phosphorylation	GO:0006468	augustus_masked-scf7180000083775-processed-gene-0.1-mRNA-1	0	MKK5
protein binding	GO:0005515	augustus_masked-scf7180000097109-processed-gene-0.0-mRNA-1	0	--
protein kinase activity	GO:0004672	snap_masked-scf7180000088293-processed-gene-0.0-mRNA-1	0	AT5G10290
ATP binding	GO:0005524	snap_masked-scf7180000088293-processed-gene-0.0-mRNA-1	0	AT5G10290
protein phosphorylation	GO:0006468	snap_masked-scf7180000088293-processed-gene-0.0-mRNA-1	0	AT5G10290
telomere maintenance	GO:0000723	maker-scf7180000081829-augustus-gene-0.0-mRNA-1	1	--
DNA helicase activity	GO:0003678	maker-scf7180000081829-augustus-gene-0.0-mRNA-1	1	--
DNA repair	GO:0006281	maker-scf7180000081829-augustus-gene-0.0-mRNA-1	1	--
peroxidase activity	GO:0004601	augustus_masked-scf7180000083290-processed-gene-0.0-mRNA-1	0	AT5G66390
response to oxidative stress	GO:0006979	augustus_masked-scf7180000083290-processed-gene-0.0-mRNA-1	0	AT5G66390
heme binding	GO:0020037	augustus_masked-scf7180000083290-processed-gene-0.0-mRNA-1	0	AT5G66390
--	GO:0055114	augustus_masked-scf7180000083290-processed-gene-0.0-mRNA-1	0	AT5G66390
protein binding	GO:0005515	maker-scf7180000090469-augustus-gene-0.0-mRNA-1	0	--
serine-type carboxypeptidase activity	GO:0004185	maker-scf7180000084403-snap-gene-0.2-mRNA-1	0	SCPL51
proteolysis	GO:0006508	maker-scf7180000084403-snap-gene-0.2-mRNA-1	0	SCPL51
protein kinase activity	GO:0004672	maker-scf7180000084529-snap-gene-0.0-mRNA-1	0	RK2
protein phosphorylation	GO:0006468	maker-scf7180000084529-snap-gene-0.0-mRNA-1	0	RK2
protein binding	GO:0005515	snap_masked-scf7180000086084-processed-gene-0.1-mRNA-1	0	--
protein binding	GO:0005515	maker-scf7180000083184-snap-gene-0.2-mRNA-1	0	--
regulation of systemic acquired resistance	GO:0010112	augustus_masked-scf7180000085398-processed-gene-0.2-mRNA-1	0	--
nucleic acid binding	GO:0003676	snap_masked-scf7180000090688-processed-gene-0.0-mRNA-1	0	--
RNA-DNA hybrid ribonuclease activity	GO:0004523	snap_masked-scf7180000090688-processed-gene-0.0-mRNA-1	0	--
ADP binding	GO:0043531	maker-scf7180000085901-snap-gene-0.6-mRNA-1	0	AT3G14470
protein binding	GO:0005515	maker-scf7180000086430-augustus-gene-0.0-mRNA-1	0	AT4G03500
