# Supplementary material for: From tetraploid to diploid, a pangenomic approach to identify genes lost during synthetic diploidization of Eragrostis curvula
Source: Front Plant Sci. 2023 Mar 13;14:1133986. doi: 10.3389/fpls.2023.1133986 (PMC10040859; doi:10.3389/fpls.2023.1133986)
Supplement: Supplementary file 3 [file Table_3.xlsx]

## Sheet: loos_genesVSunimag
augustus_masked-Contig3-processed-gene-283.16	sp|Q9LY87|RGLG2_ARATH	58582	86	E3 ubiquitin-protein ligase RGLG2 OS=Arabidopsis thaliana OX=3702 GN=RGLG2 PE=1 SV=1	777	268	66	3	100	768	92	359	4.87e-102
maker-Contig10-snap-gene-486.1	sp|Q39193|SRK2I_ARATH	65672	100	Serine/threonine-protein kinase SRK2I OS=Arabidopsis thaliana OX=3702 GN=SRK2I PE=1 SV=1	201	67	18	2	1	201	136	197	2.02e-21
maker-Contig38-augustus-gene-251.35	sp|Q43772|UGPA_HORVU	56152	99	UTP--glucose-1-phosphate uridylyltransferase OS=Hordeum vulgare OX=4513 PE=2 SV=1	1209	447	128	5	1	1203	41	465	1.76e-149
snap_masked-Contig6-processed-gene-331.7	sp|Q9FL59|FTIP1_ARATH	39615	96	FT-interacting protein 1 OS=Arabidopsis thaliana OX=3702 GN=FTIP1 PE=1 SV=1	2025	727	334	17	1	1938	53	755	3.00e-152
augustus_masked-Contig44-processed-gene-67.42	sp|Q7XT97|UGT79_ORYSJ	65556	98	UDP-glycosyltransferase 79 OS=Oryza sativa subsp. japonica OX=39947 GN=UGT79 PE=1 SV=2	267	90	28	1	1	261	377	466	6.88e-39
maker-Contig692-snap-gene-0.38	sp|O22897|DUF6_ARATH	24294	35	DUF724 domain-containing protein 6 OS=Arabidopsis thaliana OX=3702 GN=DUF6 PE=2 SV=1	1422	177	118	7	316	816	85	255	2.87e-08
snap_masked-Contig25-processed-gene-36.20	sp|O23066|C86A2_ARATH	64865	76	Cytochrome P450 86A2 OS=Arabidopsis thaliana OX=3702 GN=CYP86A2 PE=1 SV=1	432	111	35	2	4	330	404	512	1.13e-38
augustus_masked-Contig44-processed-gene-23.19	sp|Q9LRR5|DRL21_ARATH	33646	62	Putative disease resistance protein At3g14460 OS=Arabidopsis thaliana OX=3702 GN=At3g14460 PE=3 SV=1	3423	746	448	18	610	2745	164	896	2.54e-108
augustus_masked-Contig4-processed-gene-85.4	sp|Q9M8J9|BPM2_ARATH	42737	97	BTB/POZ and MATH domain-containing protein 2 OS=Arabidopsis thaliana OX=3702 GN=BPM2 PE=1 SV=1	1053	358	185	9	16	1041	22	375	1.05e-82
snap_masked-Contig86-processed-gene-1.24	sp|Q2QZF1|PIK6_ORYSJ	22989	75	Disease resistance protein PIK6-NP OS=Oryza sativa subsp. japonica OX=39947 GN=PIK6-NP PE=2 SV=1	2631	609	291	17	799	2136	446	1039	2.24e-20
augustus_masked-Contig6-processed-gene-531.20	sp|P0DO10|PIKS2_ORYSJ	26700	92	Disease resistance protein Piks-2 OS=Oryza sativa subsp. japonica OX=39947 GN=PIKS-2 PE=3 SV=1	1641	603	310	17	28	1530	415	987	2.15e-37
maker-Contig3-snap-gene-274.3	sp|Q8LIL0|CUS_ORYSJ	61053	96	Bisdemethoxycurcumin synthase OS=Oryza sativa subsp. japonica OX=39947 GN=Os07g0271500 PE=1 SV=2	585	190	71	1	10	570	9	198	2.20e-69
maker-Contig3-snap-gene-274.6	sp|Q8LIL0|CUS_ORYSJ	58929	98	Bisdemethoxycurcumin synthase OS=Oryza sativa subsp. japonica OX=39947 GN=Os07g0271500 PE=1 SV=2	513	168	69	0	10	513	9	176	2.94e-53
maker-Contig30-snap-gene-250.64	sp|A1L4W5|BPM6_ARATH	33766	76	BTB/POZ and MATH domain-containing protein 6 OS=Arabidopsis thaliana OX=3702 GN=BPM6 PE=1 SV=1	567	154	91	2	10	438	12	165	5.34e-20
maker-Contig710-snap-gene-1.28	sp|Q39086|SD17_ARATH	44444	86	Receptor-like serine/threonine-protein kinase SD1-7 OS=Arabidopsis thaliana OX=3702 GN=SD17 PE=1 SV=1	306	108	39	3	1	264	611	717	2.58e-21
maker-Contig12-snap-gene-175.12	sp|Q9LMN7|WAK5_ARATH	28934	93	Wall-associated receptor kinase 5 OS=Arabidopsis thaliana OX=3702 GN=WAK5 PE=2 SV=1	696	197	123	8	43	633	79	258	3.33e-19
maker-Contig50-snap-gene-205.1	sp|Q0J360|INV7_ORYSJ	80556	97	Beta-fructofuranosidase, insoluble isoenzyme 7 OS=Oryza sativa subsp. japonica OX=39947 GN=CIN7 PE=2 SV=1	222	72	14	0	1	216	501	572	2.72e-36
maker-Contig349-snap-gene-0.32	sp|Q0WL80|UGGG_ARATH	42308	78	UDP-glucose:glycoprotein glucosyltransferase OS=Arabidopsis thaliana OX=3702 GN=UGGT PE=1 SV=1	543	78	39	3	118	333	31	108	1.16e-15
maker-Contig779-snap-gene-0.2	sp|Q9FGG3|WTR45_ARATH	39024	97	WAT1-related protein At5g64700 OS=Arabidopsis thaliana OX=3702 GN=At5g64700 PE=2 SV=1	357	123	63	2	1	348	1	118	7.91e-13
maker-Contig6-augustus-gene-356.0	sp|Q39362|TRXH2_BRANA	36792	37	Thioredoxin H-type 2 OS=Brassica napus OX=3708 GN=THL-2 PE=2 SV=1	866	106	66	1	331	648	8	112	1.19e-15
augustus_masked-Contig12-processed-gene-165.16	sp|F7J0M6|RGA4S_ORYSJ	27458	71	Disease resistance protein RGA4 OS=Oryza sativa subsp. japonica OX=39947 GN=RGA4 PE=2 SV=1	1173	295	184	10	61	894	550	831	1.56e-13
maker-Contig30-snap-gene-197.7	sp|Q9FFU7|FBL90_ARATH	24231	75	Putative F-box/LRR-repeat protein At5g54820 OS=Arabidopsis thaliana OX=3702 GN=At5g54820 PE=4 SV=1	915	260	146	10	61	750	5	243	6.75e-09
augustus_masked-Contig4-processed-gene-178.48	sp|Q7XA42|RGA1_SOLBU	27255	92	Putative disease resistance protein RGA1 OS=Solanum bulbocastanum OX=147425 GN=RGA1 PE=2 SV=2	2274	510	279	17	754	2244	544	974	5.45e-24
maker-Contig430-augustus-gene-0.21	sp|Q9LXT9|CALS3_ARATH	55714	96	Callose synthase 3 OS=Arabidopsis thaliana OX=3702 GN=CALS3 PE=3 SV=3	210	70	26	2	1	201	1129	1196	6.38e-17
maker-Contig30-snap-gene-260.3	sp|F4JSG3|RFA1E_ARATH	23810	95	Replication protein A 70 kDa DNA-binding subunit E OS=Arabidopsis thaliana OX=3702 GN=RPA1E PE=2 SV=1	519	168	120	4	25	519	234	396	1.64e-06
maker-Contig10-snap-gene-122.16	sp|C0LGT6|EFR_ARATH	42975	73	LRR receptor-like serine/threonine-protein kinase EFR OS=Arabidopsis thaliana OX=3702 GN=EFR PE=1 SV=1	500	121	66	3	117	473	28	147	2.70e-22
maker-Contig25-snap-gene-34.43	sp|Q53KS9|SPZ2B_ORYSJ	47656	66	Serpin-Z2B OS=Oryza sativa subsp. japonica OX=39947 GN=Os11g0239200 PE=2 SV=1	498	128	43	2	7	336	94	215	5.46e-30
maker-Contig620-augustus-gene-2.35	sp|Q39214|RPM1_ARATH	28239	80	Disease resistance protein RPM1 OS=Arabidopsis thaliana OX=3702 GN=RPM1 PE=1 SV=1	3291	903	535	28	334	2970	68	881	1.30e-81
augustus_masked-Contig1-processed-gene-245.27	sp|Q9SHJ3|CALS7_ARATH	57895	98	Callose synthase 7 OS=Arabidopsis thaliana OX=3702 GN=CALS7 PE=3 SV=3	1221	399	167	1	1	1197	1528	1925	1.35e-151
maker-Contig12-snap-gene-156.18	sp|O65405|CRK28_ARATH	44444	52	Cysteine-rich receptor-like protein kinase 28 OS=Arabidopsis thaliana OX=3702 GN=CRK28 PE=3 SV=2	258	45	25	0	100	234	609	653	7.65e-07
maker-Contig30-augustus-gene-260.8	sp|Q10Q08|RFA1B_ORYSJ	35227	38	Replication protein A 70 kDa DNA-binding subunit B OS=Oryza sativa subsp. japonica OX=39947 GN=RPA1B PE=1 SV=1	675	88	53	3	151	405	476	562	1.30e-04
augustus_masked-Contig3-processed-gene-70.32	sp|Q9M365|FB331_ARATH	34307	95	Probable F-box protein At3g61730 OS=Arabidopsis thaliana OX=3702 GN=RMF PE=1 SV=2	842	274	146	7	33	836	88	333	1.30e-35
maker-Contig55-snap-gene-1.18	sp|Q94F30|ESD4_ARATH	24194	42	Ubiquitin-like-specific protease ESD4 OS=Arabidopsis thaliana OX=3702 GN=ESD4 PE=1 SV=1	1466	248	124	9	448	1062	259	485	3.56e-08
maker-Contig30-augustus-gene-199.8	sp|Q9ZUH5|SDR2B_ARATH	40690	98	Short-chain dehydrogenase/reductase 2b OS=Arabidopsis thaliana OX=3702 GN=SDR2b PE=1 SV=1	756	290	128	7	13	750	7	296	4.17e-58
maker-Contig12-snap-gene-162.35	sp|B5UBC1|PIKM1_ORYSJ	28230	85	Disease resistance protein Pikm1-TS OS=Oryza sativa subsp. japonica OX=39947 GN=PIKM1-TS PE=1 SV=1	2049	627	371	19	124	1863	469	1063	4.93e-35
maker-Contig38-snap-gene-462.10	sp|Q9SZL8|FRS5_ARATH	32432	45	Protein FAR1-RELATED SEQUENCE 5 OS=Arabidopsis thaliana OX=3702 GN=FRS5 PE=1 SV=1	706	111	69	3	196	510	65	175	8.22e-09
snap_masked-Contig745-processed-gene-0.12	sp|Q9SCQ6|IDD2_ARATH	50450	88	Protein indeterminate-domain 2 OS=Arabidopsis thaliana OX=3702 GN=IDD2 PE=1 SV=1	414	111	40	5	1	309	50	153	8.92e-24
maker-Contig28-augustus-gene-347.49	sp|Q6L8G0|ZIP5_ORYSJ	69930	84	Zinc transporter 5 OS=Oryza sativa subsp. japonica OX=39947 GN=ZIP5 PE=2 SV=1	510	143	43	0	79	507	211	353	7.07e-56
maker-Contig945-augustus-gene-0.20	sp|Q8W4G6|CRK15_ARATH	38525	93	Cysteine-rich receptor-like protein kinase 15 OS=Arabidopsis thaliana OX=3702 GN=CRK15 PE=2 SV=2	753	244	123	7	46	744	313	540	1.01e-49
maker-Contig3-snap-gene-274.5	sp|Q93ZR6|WSD1_ARATH	32334	97	O-acyltransferase WSD1 OS=Arabidopsis thaliana OX=3702 GN=WSD1 PE=2 SV=1	1251	467	240	10	7	1215	17	471	6.62e-72
augustus_masked-Contig642-processed-gene-1.60	sp|Q5U9T2|LECH_HORVU	37778	66	Horcolin OS=Hordeum vulgare OX=4513 PE=3 SV=1	393	90	39	3	118	378	69	144	1.09e-10
snap_masked-Contig257-processed-gene-0.3	sp|Q9SR66|DML2_ARATH	51667	8	DEMETER-like protein 2 OS=Arabidopsis thaliana OX=3702 GN=DML2 PE=3 SV=2	1950	60	20	1	1627	1779	787	846	2.01e-10
augustus_masked-Contig12-processed-gene-389.1	sp|Q9SRM3|DIOX6_ARATH	37736	82	Probable 2-oxoglutarate-dependent dioxygenase At3g111800 OS=Arabidopsis thaliana OX=3702 GN=At3g11180 PE=2 SV=1	1141	318	171	14	28	957	85	383	4.40e-53
snap_masked-Contig3-processed-gene-186.35	sp|Q940M4|OCT7_ARATH	50685	71	Organic cation/carnitine transporter 7 OS=Arabidopsis thaliana OX=3702 GN=OCT7 PE=2 SV=1	279	73	29	1	31	228	8	80	1.74e-18
snap_masked-Contig3-processed-gene-186.34	sp|Q940M4|OCT7_ARATH	57353	81	Organic cation/carnitine transporter 7 OS=Arabidopsis thaliana OX=3702 GN=OCT7 PE=2 SV=1	252	68	29	0	43	246	418	485	8.46e-23
augustus_masked-Contig29-processed-gene-9.31	sp|Q9LZS8|GDL70_ARATH	37143	63	GDSL esterase/lipase At5g03600 OS=Arabidopsis thaliana OX=3702 GN=At5g03600 PE=3 SV=1	336	70	35	2	118	327	259	319	2.41e-10
maker-Contig929-snap-gene-0.6	sp|O81832|Y4729_ARATH	44262	68	G-type lectin S-receptor-like serine/threonine-protein kinase At4g27290 OS=Arabidopsis thaliana OX=3702 GN=At4g27290 PE=3 SV=4	264	61	33	1	76	255	489	549	6.97e-13
maker-Contig38-snap-gene-36.6	sp|P42813|RNS1_ARATH	61765	77	Ribonuclease 1 OS=Arabidopsis thaliana OX=3702 GN=RNS1 PE=1 SV=1	798	204	77	1	97	708	28	230	5.68e-99
augustus_masked-Contig4-processed-gene-104.57	sp|Q9ZPY7|XPO2_ARATH	31423	98	Exportin-2 OS=Arabidopsis thaliana OX=3702 GN=CAS PE=2 SV=1	2925	977	615	18	67	2919	24	971	2.30e-154
maker-Contig477-snap-gene-0.6	sp|Q9SLD4|ZAT11_ARATH	43750	40	Zinc finger protein ZAT11 OS=Arabidopsis thaliana OX=3702 GN=ZAT11 PE=2 SV=1	492	48	23	2	119	253	47	93	1.40e-09
maker-Contig28-snap-gene-131.27	sp|Q0WQX9|WAVH2_ARATH	30385	40	Probable E3 ubiquitin-protein ligase WAVH2 OS=Arabidopsis thaliana OX=3702 GN=WAVH2 PE=2 SV=1	1831	260	142	13	222	956	322	557	1.51e-14
maker-Contig12-snap-gene-128.24	sp|P0DO10|PIKS2_ORYSJ	36141	98	Disease resistance protein Piks-2 OS=Oryza sativa subsp. japonica OX=39947 GN=PIKS-2 PE=3 SV=1	2766	1021	516	27	1	2703	1	1005	4.67e-162
maker-Contig28-snap-gene-1.24	sp|Q0D5R2|CRK10_ORYSJ	68750	73	Cysteine-rich receptor-like protein kinase 10 OS=Oryza sativa subsp. japonica OX=39947 GN=CRK10 PE=2 SV=1	528	128	40	0	142	525	386	513	1.08e-54
augustus_masked-Contig12-processed-gene-77.39	sp|Q0WR05|FBL39_ARATH	50000	28	F-box/LRR-repeat protein At2g42730 OS=Arabidopsis thaliana OX=3702 GN=At2g42730 PE=2 SV=1	390	36	18	0	7	114	5	40	4.93e-06
maker-Contig199-snap-gene-1.45	sp|Q9FGG3|WTR45_ARATH	39024	97	WAT1-related protein At5g64700 OS=Arabidopsis thaliana OX=3702 GN=At5g64700 PE=2 SV=1	357	123	63	2	1	348	1	118	7.91e-13
snap_masked-Contig12-processed-gene-443.34	sp|Q7G4G7|AT1_ORYSJ	54717	42	Acyl transferase 1 OS=Oryza sativa subsp. japonica OX=39947 GN=AT1 PE=2 SV=1	369	53	23	1	190	345	163	215	1.78e-10
maker-Contig7-snap-gene-0.3	sp|Q75G68|ANM62_ORYSJ	69732	99	Probable protein arginine N-methyltransferase 6.2 OS=Oryza sativa subsp. japonica OX=39947 GN=PRMT6.2 PE=2 SV=1	651	261	34	2	1	648	122	382	2.28e-125
maker-Contig77-snap-gene-0.10	sp|P53492|ACT7_ARATH	69474	100	Actin-7 OS=Arabidopsis thaliana OX=3702 GN=ACT7 PE=1 SV=1	1128	380	109	4	1	1128	1	377	0.0
maker-Contig12-snap-gene-554.21	sp|P83304|LEC_PARPC	36430	54	Mannose/glucose-specific lectin (Fragment) OS=Parkia platycephala OX=185447 PE=1 SV=1	3477	409	215	22	1975	3147	59	440	3.99e-54
maker-Contig3-augustus-gene-16.3	sp|Q9FN02|PPP7_ARATH	64602	94	Serine/threonine-protein phosphatase 7 OS=Arabidopsis thaliana OX=3702 GN=PP7 PE=1 SV=1	360	113	38	1	13	351	295	405	7.08e-49
maker-Contig30-snap-gene-211.7	sp|F7J0N2|RGA5R_ORYSJ	58182	89	Disease resistance protein RGA5 OS=Oryza sativa subsp. japonica OX=39947 GN=RGA5 PE=1 SV=1	186	55	23	0	7	171	997	1051	3.16e-13
snap_masked-Contig4-processed-gene-130.53	sp|Q8VZ80|PLT5_ARATH	48889	65	Polyol transporter 5 OS=Arabidopsis thaliana OX=3702 GN=PLT5 PE=1 SV=2	198	45	21	1	1	129	215	259	1.77e-06
maker-Contig199-augustus-gene-1.36	sp|Q9FKD7|SINL7_ARATH	28169	34	E3 ubiquitin-protein ligase SINA-like 7 OS=Arabidopsis thaliana OX=3702 GN=At5g37890 PE=2 SV=1	1044	71	48	1	296	499	62	132	7.63e-08
maker-Contig6-augustus-gene-353.2	sp|Q9CAS1|TRXH8_ARATH	29530	54	Thioredoxin H8 OS=Arabidopsis thaliana OX=3702 GN=TRX8 PE=2 SV=1	821	149	68	3	360	806	31	142	3.68e-12
augustus_masked-Contig12-processed-gene-0.13	sp|Q9SLD4|ZAT11_ARATH	39806	64	Zinc finger protein ZAT11 OS=Arabidopsis thaliana OX=3702 GN=ZAT11 PE=2 SV=1	456	103	53	2	100	393	45	143	2.86e-21
maker-Contig12-snap-gene-162.34	sp|F7J0N2|RGA5R_ORYSJ	42593	81	Disease resistance protein RGA5 OS=Oryza sativa subsp. japonica OX=39947 GN=RGA5 PE=1 SV=1	201	54	31	0	1	162	281	334	2.12e-10
maker-Contig28-snap-gene-130.22	sp|Q0WQX9|WAVH2_ARATH	30385	40	Probable E3 ubiquitin-protein ligase WAVH2 OS=Arabidopsis thaliana OX=3702 GN=WAVH2 PE=2 SV=1	1831	260	142	13	222	956	322	557	1.51e-14

## Sheet: Hoja1
Supplementary Table 3: Gene annotation of the 69 genes present in Victoria and absent in Tanganyika INTA
Gene ID	Annotation
EJB05_06311	RGLG2
EJB05_24339	SRK2I
EJB05_43842	UGPA
EJB05_13602	FTIP1
EJB05_47335	UGT79
EJB05_54985	DUF6
EJB05_20340	C86A2
EJB05_46980	DRL21
EJB05_09079	BPM2
EJB05_50218	PIK6
EJB05_15319	PIKS2
EJB05_06243	CUS
EJB05_06242	CUS
EJB05_39683	BPM6
EJB05_55115	SD17
EJB05_26942	WAK5
EJB05_49636	INV7
EJB05_52288	UGGG
EJB05_55696	WTR45
EJB05_13831	TRXH2
EJB05_26873	RGA4S
EJB05_39015	FBL90
EJB05_10000	RGA1
EJB05_53034	CALS3
EJB05_39829	RFA1E
EJB05_20796	EFR
EJB05_30568	SPZ2B
EJB05_54341	RPM1
EJB05_01869	CALS7
EJB05_26795	CRK28
EJB05_39831	RFA1B
EJB05_04305	FB331
EJB05_50001	ESD4
EJB05_39031	SDR2B
EJB05_26849	PIKM1
EJB05_45666	FRS5
EJB05_55440	IDD2
EJB05_35972	ZIP5
EJB05_56981	CRK15
EJB05_06240	WSD1
EJB05_54588	LECH
EJB05_51560	DML2
EJB05_28505	DIOX6
EJB05_05545	OCT7
EJB05_05546	OCT7
EJB05_36977	GDL70
EJB05_56883	Y4729
EJB05_41368	RNS1
EJB05_09282	XPO2
EJB05_53368	ZAT11
EJB05_34063	WAVH2
EJB05_26575	PIKS2
EJB05_32878	CRK10
EJB05_26269	FBL39
EJB05_51207	WTR45
EJB05_28895	AT1
EJB05_15545	ANM62
EJB05_50154	ACT7
EJB05_29949	LEC
EJB05_03546	PPP7
EJB05_39185	RGA5R
EJB05_09528	PLT5
EJB05_51204	SINL7
EJB05_13806	TRXH8
EJB05_25581	ZAT11
EJB05_26862	RGA5R
EJB05_34060	WAVH2
